# Supplementary material for: Dynamics of Genotypic and Phenotypic Antibiotic Resistance in a Conventional Wastewater Treatment Plant in 2 Years
Source: Front Microbiol. 2022 Aug 11;13:898339. doi: 10.3389/fmicb.2022.898339 (PMC9403409; doi:10.3389/fmicb.2022.898339)
Supplement: Supplementary file 1 [file Table_1.xlsx]

## Sheet: Primer sequences
Supplementary Table 1. Primers and description of target ARGs.
Gene Name	Forward Primer	Reverse Primer	Gene Classification	primer Number
16S rRNA universal_1	GGGTTGCGCTCGTTGC	ATGGYTGTCGTCAGCTCGTG	16S rRNA	1
16S rRNA universal_2	CCTACGGGAGGCAGCAG	ATTACCGCGGCTGCTGGC	16S rRNA	2
aacC2	ACGGCATTCTCGATTGCTTT	CCGAGCTTCACGTAAGCATTT	Aminoglycoside	3
aacC4	CGGCGTGGGACACGAT	AGGGAACCTTTGCCATCAACT	Aminoglycoside	4
aac(6')I1	GACCGGATTAAGGCCGATG	CTTGCCTTGATATTCAGTTTTTATAACCA	Aminoglycoside	5
aacA/aphD	AGAGCCTTGGGAAGATGAAGTTT	TTGATCCATACCATAGACTATCTCATCA	Aminoglycoside	6
aac(6')-Iy	GCTTTGCGGATGCCTCAAT	GGAGAACAAAAATACCTTCAAGGAAA	Aminoglycoside	7
aac(6')-II	CGACCCGACTCCGAACAA	GCACGAATCCTGCCTTCTCA	Aminoglycoside	8
acrB	AGTCGGTGTTCGCCGTTAAC	CAAGGAAACGAACGCAATACC	FCA	9
acrB	TGGTAGTGGGCGTCATTAACAC	GGCAACGTAATCCGAAATATCC	FCA	10
acrF	GCGGCCAGGCACAAAA	TACGCTCTTCCCACGGTTTC	FCA	11
adeA	CAGTTCGAGCGCCTATTTCTG	CGCCCTGACCGACCAAT	FCA	12
tetA	GCTGTTTGTTCTGCCGGAAA	GGTTAAGTTCCTTGAACGCAAACT	Tetracycline	13
aphA3	AAAAGCCCGAAGAGGAACTTG	CATCTTTCACAAAGATGTTGCTGTCT	Aminoglycoside	14
aph6ia	CCCATCCCATGTGTAAGGAAA	GCCACCGCTTCTGCTGTAC	Aminoglycoside	15
yyaR	CCGTTGCAAGAAGATTATAGAAAAAA	CAAGCATAAGACCGCATAAATGAT	other/efflux	16
ermK	GTTTGATATTGGCATTGTCAGAGAAA	ACCATTGCCGAGTCCACTTT	MLSB	17
ermJ/ermD	GGACTCGGCAATGGTCAGAA	CCCCGAAACGCAATATAATGTT	MLSB	18
ermK	GAGCCGCAAGCCCCTTT	GTGTTTCATTTGACGCGGAGTAA	MLSB	19
putative multidrug	AATTTTGCCGATTATTGCTGAAA	GATTGTCATCATTCGTTTATCACCAA	other/efflux	20
erm(35)	TTGAAAACGATGTTGCATTAAGTCA	TCTATAATCACAACTAACCACTTGAACGT	MLSB	21
tet(36)	AGAATACTCAGCAGAGGTCAGTTCCT	TGGTAGGTCGATAACCCGAAAAT	Tetracycline	22
ermF	CAGCTTTGGTTGAACATTTACGAA	AAATTCCTAAAATCACAACCGACAA	MLSB	23
cfiA	GCAGCGTTGCTGGACACA	GTTCGGGATAAACGTGGTGACT	Beta Lactamase	24
Tp614	GGAAATCAACGGCATCCAGTT	CATCCATGCGCTTTTGTCTCT	Tp614	25
IS613	AGGTTCGGACTCAATGCAACA	TTCAGCACATACCGCCTTGAT	IS613	26
bexA	GCGGATCTCTGGTCAGCAA	TGATTGATGGTTCCCCGTACA	other/efflux	27
bla-ACC-1	CACACAGCTGATGGCTTATCTAAAA	AATAAACGCGATGGGTTCCA	Beta Lactamase	28
ampC	TGGCGTATCGGGTCAATGT	CTCCACGGGCCAGTTGAG	Beta Lactamase	29
ampC	GCAGCACGCCCCGTAA	TGTACCCATGATGCGCGTACT	Beta Lactamase	30
ampC	AACAAAAGATCCCCGGTATGG	ACGCCCGTAAATGTTTTGCT	Beta Lactamase	31
blaCMY	CCGCGGCGAAATTAAGC	GCCACTGTTTGCCTGTCAGTT	Beta Lactamase	32
ampC	TCCGGTGACGCGACAGA	CAGCACGCCGGTGAAAGT	Beta Lactamase	33
blaMOX/blaCMY	CTATGTCAATGTGCCGAAGCA	GGCTTGTCCTCTTTCGAATAGC	Beta Lactamase	34
blaOCH	GGCGACTTGCGCCGTAT	TTTTCTGCTCGGCCATGAG	Beta Lactamase	35
blaPAO	CGCCGTACAACCGGTGAT	GAAGTAATGCGGTTCTCCTTTCA	Beta Lactamase	36
blaSHV	TCCCATGATGAGCACCTTTAAA	TTCGTCACCGGCATCCA	Beta Lactamase	37
blaVEB	CCCGATGCAAAGCGTTATG	GAAAGATTCCCTTTATCTATCTCAGACAA	Beta Lactamase	38
bla1	GCAAGTTGAAGCGAAAGAAAAGA	TACCAGTATCAATCGCATATACACCTAA	Beta Lactamase	39
blaOKP	GCCGCCATCACCATGAG	GGTGACGTTGTCACCGATCTG	Beta Lactamase	40
blaROB	GCAAAGGCATGACGATTGC	CGCGCTGTTGTCGCTAAA	Beta Lactamase	41
blaOXY	CGTTCAGGCGGCAGGTT	GCCGCGATATAAGATTTGAGAATT	Beta Lactamase	42
blaPSE	TTGTGACCTATTCCCCTGTAATAGAA	TGCGAAGCACGCATCATC	Beta Lactamase	43
blaOXA10	CGCAATTATCGGCCTAGAAACT	TTGGCTTTCCGTCCCATTT	Beta Lactamase	44
blaOXA10	CGCAATTATCGGCCTAGAAACT	TTGGCTTTCCGTCCCATTT	Beta Lactamase	45
cphA	GCGAGCTGCACAAGCTGAT	CGGCCCAGTCGCTCTTC	Beta Lactamase	46
cphA	GTGCTGATGGCGAGTTTCTG	GGTGTGGTAGTTGGTGTTGATCAC	Beta Lactamase	47
bla-L1	CACCGGGTTACCAGCTGAAG	GCGAAGCTGCGCTTGTAGTC	Beta Lactamase	48
sat4	GAATGGGCAAAGCATAAAAACTTG	CCGATTTTGAAACCACAATTATGATA	other/efflux	49
cmeA	GCAGCAAAGAAGAAGCACCAA	AGCAGGGTAAGTAAAACTAAGTGGTAAATCT	FCA	50
catB3	GCACTCGATGCCTTCCAAAA	AGAGCCGATCCAAACGTCAT	FCA	51
catB8	CACTCGACGCCTTCCAAAG	CCGAGCCTATCCAGACATCATT	other/efflux	52
ceoA	ATCAACACGGACCAGGACAAG	GGAAAGTCCGCTCACGATGA	other/efflux	53
tet(32)	CCATTACTTCGGACAACGGTAGA	CAATCTCTGTGAGGGCATTTAACA	Tetracycline	54
tetPA	AGTTGCAGATGTGTATAGTCGTAAACTATCTATT	TGCTACAAGTACGAAAACAAAACTAGAA	Tetracycline	55
floR	ATTGTCTTCACGGTGTCCGTTA	CCGCGATGTCGTCGAACT	FCA	56
cmr	CGGCATCGTCAGTGGAATT	CGGTTCCGAAAAAGATGGAA	other/efflux	57
dfrA1	GGAATGGCCCTGATATTCCA	AGTCTTGCGTCCAACCAACAG	other/efflux	58
dfrA12	CCTCTACCGAACCGTCACACA	GCGACAGCGTTGAAACAACTAC	other/efflux	59
ereA	CCTGTGGTACGGAGAATTCATGT	ACCGCATTCGCTTTGCTT	MLSB	60
acrA	CAACGATCGGACGGGTTTC	TGGCGATGCCACCGTACT	FCA	61
acrA	GGTCTATCACCCTACGCGCTATC	GCGCGCACGAACATACC	FCA	62
ereB	GCTTTATTTCAGGAGGCGGAAT	TTTTAAATGCCACAGCACAGAATC	other/efflux	63
emrD	CTCAGCAGTATGGTGGTAAGCATT	ACCAGGCGCCGAAGAAC	other/efflux	64
imiR	CCGGACTAGAGCTTCATGTAAGC	CCCACGCGGTACTCTTGTAAA	other/efflux	65
vanC	ACAGGGATTGGCTATGAACCAT	TGACTGGCGATGATTTGACTATG	Vancomycin	66
lnuB	TGAACATAATCCCCTCGTTTAAAGAT	TAATTGCCCTGTTTCATCGTAAATAA	MLSB	67
lnuB	AAAGGAGAAGGTGACCAATACTCTGA	GGAGCTACGTCAAACAACCAGTT	MLSB	68
tetU	GTGGCAAAGCAACGGATTG	TGCGGGCTTGCAAAACTATC	Tetracycline	69
tetU	AACAGCGGGTTAAGTGTGCAA	ATGGTATCATTCAGTTTTCCGACAAT	Tetracycline	70
vanC	CCTGCCACAATCGATCGTT	CGGCTTCATTCGGCTTGATA	Vancomycin	71
vanC	AAATCAATACTATGCCGGGCTTT	CCGACCGCTGCCATCA	Vancomycin	72
vatD	TGCAATAGTAGCTGCTAATTCTGTTGTT	TGTTTTATTTCGTTAGCAGGATTTCC	MLSB	73
vatE	GGTGCCATTATCGGAGCAAAT	TTGGATTGCCACCGACAAT	MLSB	74
uidA	AACCACGCGTCTGTTGACTG	CCCGGTTGCCAGAGGTG	NA	75
fosX	GATTAAGCCATATCACTTTAATTGTGAAAG	TCTCCTTCCATAATGCAAATCCA	other/efflux	76
lmrA	TTCAGATGCAATGGCGTTTG	ATAATCGGGAACATAATGAGCATAACTAC	MLSB	77
mdtA	CCTAACGGGCGTGACTTCA	TTCACCTGTTTCAAGGGTCAAA	MLSB	78
nisB	GGGAGAGTTGCCGATGTTGTA	AGCCACTCGTTAAAGGGCAAT	other/efflux	79
mdetl1	ATACAGCAGTGGATATTGGTTTAATTGT	TGCATAAGGTGAATGTTCCATGA	other/efflux	80
mdtE/yhiU	CGTCGGCGCACTCGTT	TCCAGACGTTGTACGGTAACCA	other/efflux	81
yceE/mdtG	TGGCACAAAATATCTGGCAGTT	TTGTGTGGCGATAAGAGCATTAG	other/efflux	82
yceE/mdtG	TTATCTGTTTTCTGCTCACCTTCTTTT	GCGTGGTGACAAACAGGCTTA	other/efflux	83
yceL/mdtH	TCGGGATGGTGGGCAAT	CGATAACCGAGCCGATGTAGA	other/efflux	84
yceL/mdtH	CGCGTGAAACCTTAAGTGCTT	AGACGGCTAAACCCCATATAGCT	other/efflux	85
yceL/mdtH	CTGCCGTTAAATGGATGTATGC	ACTCCAGCGGGCGATAGG	other/efflux	86
yidY/mdtL	GCAGTTGCATATCGCCTTCTC	CTTCCCGGCAAACAGCAT	FCA	87
yidY/mdtL	TGCTGATCGGGATTCTGATTG	CAGGCGCGACGAACATAAT	FCA	88
mexA	AGGACAACGCTATGCAACGAA	CCGGAAAGGGCCGAAAT	FCA	89
mexD	TTGCCACTGGCTTTCATGAG	CACTGCGGAGAACTGTCTGTAGA	FCA	90
erm(36)	GGCGGACCGACTTGCAT	TCTGCGTTGACGACGGTTAC	MLSB	91
tetD	TGCCGCGTTTGATTACACA	CACCAGTGATCCCGGAGATAA	Tetracycline	92
aacC	CGTCACTTATTCGATGCCCTTAC	GTCGGGCGCGGCATA	Aminoglycoside	93
aac(6')-Ib	GTTTGAGAGGCAAGGTACCGTAA	GAATGCCTGGCGTGTTTGA	Aminoglycoside	94
aac(6')-Ib	CGTCGCCGAGCAACTTG	CGGTACCTTGCCTCTCAAACC	Aminoglycoside	95
aadA1	AGCTAAGCGCGAACTGCAAT	TGGCTCGAAGATACCTGCAA	Aminoglycoside	96
aadA2	ACGGCTCCGCAGTGGAT	GGCCACAGTAACCAACAAATCA	Aminoglycoside	97
aadA5	ATCACGATCTTGCGATTTTGCT	CTGCGGATGGGCCTAGAAG	Aminoglycoside	98
aadA	GTTGTGCACGACGACATCATT	GGCTCGAAGATACCTGCAAGAA	Aminoglycoside	99
aadA5	GTTCTTGCTCTTGCTCGCATT	GATGCTCGGCAGGCAAAC	Aminoglycoside	100
aadA2	CTTGTCGTGCATGACGACATC	TCGAAGATACCCGCAAGAATG	Aminoglycoside	101
acrR	GCGCTGGAGACACGACAAC	GCCTTGCTGCGAGAACAAA	other/efflux	102
acrR	GATGATACCCCCTGCTGTGAGA	ACCAAACAAGAAGCGCAAGAA	other/efflux	103
aph(2')-Id	TGAGCAGTATCATAAGTTGAGTGAAAAG	GACAGAACAATCAATCTCTATGGAATG	Aminoglycoside	104
aph(2')-Id	TAAGGATATACCGACAGTTTTGGAAA	TTTAATCCCTCTTCATACCAATCCATA	Aminoglycoside	105
cfxA	TCATTCCTCGTTCAAGTTTTCAGA	TGCAGCACCAAGAGGAGATGT	Beta Lactamase	106
cepA	AGTTGCGCAGAACAGTCCTCTT	TCGTATCTTGCCCGTCGATAAT	Beta Lactamase	107
blaCMY2	AAAGCCTCAT GGGTGCATAAA	ATAGCTTTTGTTTGCCAGCATCA	Beta Lactamase	108
ampC	CTGTTCGAGCTGGGTTCTATAAGTAAA	CAGTATCTGGTCACCGGATCGT	Beta Lactamase	109
ampC	CCGCTCAAGCTGGACCATAC	CCATATCCTGCACGTTGGTTT	Beta Lactamase	110
blaCMY2	GCGAGCAGCCTGAAGCA	CGGATGGGCTTGTCCTCTT	Beta Lactamase	111
ampC/blaDHA	TGGCCGCAGCAGAAAGA	CCGTTTTATGCACCCAGGAA	Beta Lactamase	112
fox5	GGTTTGCCGCTGCAGTTC	GCGGCCAGGTGACCAA	Beta Lactamase	113
ampC	CCGCCCAGAGCAAGGACTA	GCTCGACTTCACGCCGTAAG	Beta Lactamase	114
blaOXA1/blaOXA30	CGGATGGTTTGAAGGGTTTATTAT	TCTTGGCTTTTATGCTTGATGTTAA	Beta Lactamase	115
blaCTX-M	GGAGGCGTGACGGCTTTT	TTCAGTGCGATCCAGACGAA	Beta Lactamase	116
blaCTX-M	GCCGCGGTGCTGAAGA	ATCGGATTATAGTTAACCAGGTCAGATTT	Beta Lactamase	117
blaCTX-M	CGATACCACCACGCCGTTA	GCATTGCCCAACGTCAGATT	Beta Lactamase	118
blaCTX-M	CTTGGCGTTGCGCTGAT	CGTTCATCGGCACGGTAGA	Beta Lactamase	119
blaGES	GCAATGTGCTCAACGTTCAAG	GTGCCTGAGTCAATTCTTTCAAAG	Beta Lactamase	120
blaSFO	CCGCCGCCATCCAGTA	GGGCCGCCAAGATGCT	Beta Lactamase	121
blaTLA	ACACTTTGCCATTGCTGTTTATGT	TGCAAATTTCGGCAATAATCTTT	Beta Lactamase	122
blaZ	GGAGATAAAGTAACAAATCCAGTTAGATATGA	TGCTTAATTTTCCATTTGCGATAAG	Beta Lactamase	123
qacH	GTGGCAGCTATCGCTTGGAT	CCAACGAACGCCCACAA	other/efflux	124
qacH	CATCGTGCTTGTGGCAGCTA	TGAACGCCCAGAAGTCTAGTTTT	other/efflux	125
qacE∆1	TCGCAACATCCGCATTAAAA	ATGGATTTCAGAACCAGAGAAAGAAA	other/efflux	126
cmlA1	TAGGAAGCATCGGAACGTTGAT	CAGACCGAGCACGACTGTTG	FCA	127
cmlA1	AGGAAGCATCGGAACGTTGA	ACAGACCGAGCACGACTGTTG	FCA	128
cmx(A)	GCGATCGCCATCCTCTGT	TCGACACGGAGCCTTGGT	FCA	129
catA1	GGGTGAGTTTCACCAGTTTTGATT	CACCTTGTCGCCTTGCGTATA	FCA	130
rarD	GCGGGTGTGGTCACTACGAT	AGCGTTGGGCCGATATACTG	other/efflux	131
rarD	TGACGCATCGCGTGATCT	AAATTTTCTGTGGCGTCTGAATC	other/efflux	132
disul	TCATCTGCCAAACTCGTCGTTA	GTCAAAGAACGCCGCAATGT	NA	133
erm(34)	GCGCGTTGACGACGATTT	TGGTCATACTCGACGGCTAGAAC	MLSB	134
tetR	ATGAGTTCGGCCAGAATTTCC	GGTTGTGCGCGAAATGATT	Tetracycline	135
ermB	TAAAGGGCATTTAACGACGAAACT	TTTATACCTCTGTTTGTTAGGGAATTGAA	MLSB	136
ermT	GTTCACTAGCACTATTTTTAATGACAGAAGT	GAAGGGTGTCTTTTTAATACAATTAACGA	MLSB	137
msrC	TCAGACCGGATCGGTTGTC	CCTATTTTTTGGAGTCTTCTCTCTAATGTT	MLSB	138
matA/mel	TAGTAGGCAAGCTCGGTGTTGA	CCTGTGCTATTTTAAGCCTTGTTTCT	MLSB	139
mphA	CTGACGCGCTCCGTGTT	GGTGGTGCATGGCGATCT	MLSB	140
mphB	CGCAGCGCTTGATCTTGTAG	TTACTGCATCCATACGCTGCTT	MLSB	141
mphA	TGATGACCCTGCCATCGA	TTCGCGAGCCCCTCTTC	MLSB	142
fosB	TCACTGTAACTAATGAAGCATTAGACCAT	CCATCTGGATCTGTAAAGTAAAGAGATC	other/efflux	143
vgb	AGGGAGGGTATCCATGCAGAT	ACCAAATGCGCCCGTTT	MLSB	144
vgb	CCACGATGGCTGCCTTTG	GGCCATGCAGGACGGATAT	MLSB	145
mefA	CCGTAGCATTGGAACAGCTTTT	AAACGGAGTATAAGAGTGCTGCAA	MLSB	146
blaVIM	GCACTTCTCGCGGAGATTG	CGACGGTGATGCGTACGTT	Beta Lactamase	147
blaIMP	AACACGGTTTGGTGGTTCTTGTA	GCGCTCCACAAACCAATTG	Beta Lactamase	148
msrA	CTGCTAACACAAGTACGATTCCAAAT	TCAAGTAAAGTTGTCTTACCTACACCATT	MLSB	149
msrC	GAATCACTTGTCCGCAGTTTGTT	CGTACACAACGGTTTCGTCAGA	MLSB	150
aadD	CCGACAACATTTCTACCATCCTT	ACCGAAGCGCTCGTCGTATA	Aminoglycoside	151
nimE	TGCGCCAAGATAGGGCATA	GTCGTGAATTCGGCAGGTTTA	other/efflux	152
Pbp5	GGCGAACTTCTAATTAATCCTATCCA	CGCCGATGACATTCTTCTTATCTT	Beta Lactamase	153
pbp	CCGGTGCCATTGGTTTAGA	AAAATAGCCGCCCCAAGATT	Beta Lactamase	154
mecA	GGTTACGGACAAGGTGAAATACTGAT	TGTCTTTTAATAAGTGAGGTGCGTTAATA	Beta Lactamase	155
emrB/qacA	CTTTTCTCTAACCGTACATTATCTACGATAAA	AGAACGTAGCGACTGATAAAATGCT	FCA	156
bacA	CGGCTTCGTGACCTCGTT	ACAATGCGATACCAGGCAAAT	other/efflux	157
bacA	TTCCACGACACGATTAAGTCATTG	CGGCTCTTTCGGCTTCAG	other/efflux	158
qacE∆1	CCCCTTCCGCCGTTGT	CGACCAGACTGCATAAGCAACA	other/efflux	159
sdeB	CACTACCGCTTCCGCACTTAA	TGAAAAAACGGGAAAAGTCCAT	other/efflux	160
vanTC	CACACGCATTTTTTCCCATCTAG	CAGCCAACAGATCATCAAAACAA	Vancomycin	161
blaCTX-M	GCGATAACGTGGCGATGAAT	GTCGAGACGGAACGTTTCGT	Beta Lactamase	162
blaSHV	CTTTCCCATGATGAGCACCTTT	TCCTGCTGGCGATAGTGGAT	Beta Lactamase	163
blaTEM	AGCATCTTACGGATGGCATGA	TCCTCCGATCGTTGTCAGAAGT	Beta Lactamase	164
blaCTX-M	CACAGTTGGTGACGTGGCTTAA	CTCCGCTGCCGGTTTTATC	Beta Lactamase	165
aph	TTTCAGCAAGTGGATCATGTTAAAAT	CCAAGCTGTTTCCACTGTTTTTC	Aminoglycoside	166
aadA2	CAATGACATTCTTGCGGGTATC	GACCTACCAAGGCAACGCTATG	Aminoglycoside	167
aadA9	CGCGGCAAGCCTATCTTG	CAAATCAGCGACCGCAGACT	Aminoglycoside	168
aadA	CGAGATTCTCCGCGCTGTA	GCTGCCATTCTCCAAATTGC	Aminoglycoside	169
aphA1	TGAACAAGTCTGGAAAGAAATGCA	CCTATTAATTTCCCCTCGTCAAAAA	Aminoglycoside	170
aphA3	CGGAATTGAAAAAACTGATCGAA	ATACCGGCTGTCCGTCATTT	Aminoglycoside	171
aac(6')-Ib	AGAAGCACGCCCGACACTT	GCTCTCCATTCAGCATTGCA	Aminoglycoside	172
aadA9	GGATGCACGCTTGGATGAA	CCTCTAGCGGCCGGAGTATT	Aminoglycoside	173
aadE	TACCTTATTGCCCTTGGAAGAGTTA	GGAACTATGTCCCTTTTAATTCTACAATCT	Aminoglycoside	174
str	AATGAGTTTTGGAGTGTCTCAACGTA	AATCAAAACCCCTATTAAAGCCAAT	Aminoglycoside	175
strA	CCGGTGGCATTTGAGAAAAA	GTGGCTCAACCTGCGAAAAG	Aminoglycoside	176
strB	GCTCGGTCGTGAGAACAATCT	CAATTTCGGTCGCCTGGTAGT	Aminoglycoside	177
sul1	CAGCGCTATGCGCTCAAG	ATCCCGCTGCGCTGAGT	Sulfonamide	178
tetO	ATGTGGATACTACAACGCATGAGATT	TGCCTCCACATGATATTTTTCCT	Tetracycline	179
tetA	CTCACCAGCCTGACCTCGAT	CACGTTGTTATAGAAGCCGCATAG	Tetracycline	180
tetB	AGTGCGCTTTGGATGCTGTA	AGCCCCAGTAGCTCCTGTGA	Tetracycline	181
tetC	CATATCGCAATACATGCGAAAAA	AAAGCCGCGGTAAATAGCAA	Tetracycline	182
tetG	TCAACCATTGCCGATTCGA	TGGCCCGGCAATCATG	Tetracycline	183
tetK	CAGCAGTCATTGGAAAATTATCTGATTATA	CCTTGTACTAACCTACCAAAAATCAAAATA	Tetracycline	184
tetQ	CGCCTCAGAAGTAAGTTCATACACTAAG	TCGTTCATGCGGATATTATCAGAAT	Tetracycline	185
tetM	CATCATAGACACGCCAGGACATAT	CGCCATCTTTTGCAGAAATCA	Tetracycline	186
tetH	TTTGGGTCATCTTACCAGCATTAA	TTGCGCATTATCATCGACAGA	Tetracycline	187
tetD	TGTCATCGCGCTGGTGATT	CATCCGCTTCCGGGAGAT	Tetracycline	188
tetG	CATCAGCGCCGGTCTTATG	CCCCATGTAGCCGAACCA	Tetracycline	189
tetB	GCCCAGTGCTGTTGTTGTCAT	TGAAAGCAAACGGCCTAAATACA	Tetracycline	190
tetW	ATGAACATTCCCACCGTTATCTTT	ATATCGGCGGAGAGCTTATCC	Tetracycline	191
tetO	CAACATTAACGGAAAGTTTATTGTATACCA	TTGACGCTCCAAATTCATTGTATC	Tetracycline	192
tetM	TAATATTGGAGTTTTAGCTCATGTTGATG	CCTCTCTGACGTTCTAAAAGCGTATTAT	Tetracycline	193
tetL	AGCCCGATTTATTCAAGGAATTG	CAAATGCTTTCCCCCTGTTCT	Tetracycline	194
tetL	ATGGTTGTAGTTGCGCGCTATAT	ATCGCTGGACCGACTCCTT	Tetracycline	195
tetX	AAATTTGTTACCGACACGGAAGTT	CATAGCTGAAAAAATCCAGGACAGTT	Tetracycline	196
tetR	CGCGATAGACGCCTTCGA	TCCTGACAACGAGCCTCCTT	Tetracycline	197
tetR	CGCGATGGAGCAAAAGTACAT	AGTGAAAAACCTTGTTGGCATAAAA	Tetracycline	198
tetC	ACTGGTAAGGTAAACGCCATTGTC	ATGCATAAACCAGCCATTGAGTAAG	Tetracycline	199
tetS	TTAAGGACAAACTTTCTGACGACATC	TGTCTCCCATTGTTCTGGTTCA	Tetracycline	200
folA	CGAGCAGTTCCTGCCAAAG	CCCAGTCATCCGGTTCATAATC	other/efflux	201
ermX	GCTCAGTGGTCCCCATGGT	ATCCCCCCGTCAACGTTT	MLSB	202
vanA	AAAAGGCTCTGAAAACGCAGTTAT	CGGCCGTTATCTTGTAAAAACAT	Vancomycin	203
vanB	TTGTCGGCGAAGTGGATCA	AGCCTTTTTCCGGCTCGTT	Vancomycin	204
vanB	CCGGTCGAGGAACGAAATC	TCCTCCTGCAAAAAAAGATCAAC	Vancomycin	205
vanD	CAGAGGAACATAATGTTTCGATAAAATCT	GCCGGATTTTGTGATTCCAA	Vancomycin	206
vanHD	GTGGCCGATTATACCGTCATG	CGCAGGTCATTCAGGCAAT	Vancomycin	207
vanHB	GAGGTTTCCGAGGCGACAA	CTCTCGGCGGCAGTCGTAT	Vancomycin	208
vanRA	CCCTTACTCCCACCGAGTTTT	TTCGTCGCCCCATATCTCAT	Vancomycin	209
vanRA	CCACTCCGGCCTTGTCATT	GCTAACCACATTCCCCTTGTTTT	Vancomycin	210
vanSA	CGCGTCATGCTTTCAAAATTC	TCCGCAGAAAGCTCAATTTGTT	Vancomycin	211
vanWG	ACATTTTCATTTTGGCAGCTTGTAC	CCGCCATAAGAGCCTACAATCT	Vancomycin	212
vanWB	CGGACAAAGATACCCCCTATAAAG	AAATAGTAAATTGCTCATCTGGCACAT	Vancomycin	213
vanXA	CGCTAAATATGCCACTTGGGATA	TCAAAAGCGATTCAGCCAACT	Vancomycin	214
vanXD	TAAACCGTGTTATGGGAACGAA	GCGATAGCCGTCCCATAAGA	Vancomycin	215
vanXB	AGGCACAAAATCGAAGATGCTT	GGGTATGGCTCATCAATCAACTT	Vancomycin	216
vatB	GGAAAAAGCAACTCCATCTCTTGA	TCCTGGCATAACAGTAACATTCTGA	MLSB	217
vatC	CGGAAATTGGGAACGATGTT	GCAATAATAGCCCCGTTTCCTA	MLSB	218
vgaA	CGAGTATTGTGGAAAGCAGCTAGTT	CCCGTACCGTTAGAGCCGATA	MLSB	219
vgaB	TAAAAGAGAATAAGGCGCAAGGA	TGTTTAGTAGCATGTTGCATTTTCC	MLSB	220
tetV	GCGGGAACGACGATGTATATC	CCGCTATCTCACGACCATGAT	Tetracycline	221
pica	GCAATCGAGGCGGTGTTC	TTGCCGCAGCCAATTCA	other/efflux	222
mtrD	TGCGCGTAGTCGTTCATCTC	CGTTCCAATTTCCTGATGATTG	other/efflux	223
mtrE	CGATGTGTCGTTTTGGAAGGT	CCTGCACCATGATTCCTCAATA	other/efflux	224
mtrD	GGTCGGCACGCTCTTGTC	TGAAGAATTTGCGCACCACTAC	other/efflux	225
mtrD	CCGCCAAGCCGATATAGACA	GGCCGGGTTGCCAAA	other/efflux	226
oprD	ATGAAGTGGAGCGCCATTG	GGCCACGGCGAACTGA	other/efflux	227
oprJ	ACGAGAGTGGCGTCGACAA	AAGGCGATCTCGTTGAGGAA	FCA	228
penA	AGACGGTAACGTATAACTTTTTGAAAGA	GCGTGTAGCCGGCAATG	Beta Lactamase	229
pbp2x	TTTCATAAGTATCTGGACATGGAAGAA	CCAAAGGAAACTTGCTTGAGATTAG	Beta Lactamase	230
ermT	GTAAAATCCCTAGAGAATACTTTCATCCA	TGAGTGATATTTTTGAAGGGTGTCTT	MLSB	231
pmrA	TTTGCAGGTTTTGTTCCTAATGC	GCAGAGCCTGATTTCTCCTTTG	FCA	232
tetJ	GGGTGCCGCATTAGATTACCT	TCGTCCAATGTAGAGCATCCATA	Tetracycline	233
blaPER	TGCTGGTTGCTGTTTTTGTGA	CCTGCGCAATGATAGCTTCAT	Beta Lactamase	234
blaIMP	AAGGCAGCATTTCCTCTCATTTT	GGATAGATCGAGAATTAAGCCACTCT	Beta Lactamase	235
ttgA	ACGCCAATGCCAAACGATT	GTCACGGCGCAGCTTGA	other/efflux	236
KPC	TCGCCCTGGATGTACACCTT	ACCATTGCCGACATCAACAAC	other/efflux	237
mepA	ATCGGTCGCTCTTCGTTCAC	ATAAATAGGATCGAGCTGCTGGAT	other/efflux	238
mexE	GGTCAGCACCGACAAGGTCTAC	AGCTCGACGTACTTGAGGAACAC	FCA	239
mexF	CCGCGAGAAGGCCAAGA	TTGAGTTCGGCGGTGATGA	FCA	240
qnrA	AGGATTTCTCACGCCAGGATT	CCGCTTTCAATGAAACTGCAA	FCA	241
acrA	CAGACCCGCATCGCATATT	CGACAATTTCGCGCTCATG	FCA	242
mtrC	GGACGGGAAGATGGTCCAA	CGTAGCGTTCCGGTTCGAT	other/efflux	243
lnuA	TGACGCTCAACACACTCAAAAA	TTCATGCTTAAGTTCCATACGTGAA	MLSB	244
lmrA	TCGACGTGACCGTAGTGAACA	CGTGACTACCCAGGTGAGTTGA	MLSB	245
mtrC	CGGAGTCCATCGACCATTTG	ATCGTCGGCAAGGAGAATCA	other/efflux	246
marR	GCGGCGTACTGGTGAAGCTA	TGCCCTGGTCGTTGATGA	other/efflux	247
marR	TCTGGCGTTAGCTTCACCAGTAC	GTGCAAAGGCTGGATCGAA	other/efflux	248
acrA	TACTTTGCGCGCCATCTTC	CGTGCGCGAACGAACAT	FCA	249
acrA	CGTGCGCGAACGAACA	ACTTTGCGCGCCATCTTC	FCA	250
ampC	GCAGCGAAGCGTCAGTCA	AGATCCGTGGCCGCATAA	Beta Lactamase	251
ampC	CAGCCGCTGATGAAAAAATATG	CAGCGAGCCCACTTCGA	Beta Lactamase	252
qacA/qacB	TTTAGGCAGCCTCGCTTCA	CCGAATCCAAATAAAACCCAATAA	other/efflux	253
qac	CAATAATAACCGAAATAATAGGGACAAGTT	AATAAGTGTTCCTAGTGTTGGCCATAG	other/efflux	254
qacA	TGGCAATAGGAGCTATGGTGTTT	AAGGTAACACTATTTTCGGTCCAAATC	other/efflux	255
vatE	GACCGTCCTACCAGGCGTAA	TTGGATTGCCACCGACAATT	MLSB	256
vgaB	GAATGATTAAGCCCCCTTCAAAA	ATTCGTGTTTCCAACGATTTCG	MLSB	257
vgaA	GACGGGTATTGTGGAAAGCAA	TTTCCTGTACCATTAGATCCGATAATT	MLSB	258
vatB	TTGGGAAAAAGCAACTCCATCT	CAATCCACACATCATTTCCAACA	MLSB	259
vatC	CGATGTTTGGATTGGACGAGAT	GCTGCAATAATAGCCCCGTTT	MLSB	260
vgbB	CAGCCGGATTCTGGTCCTT	TACGATCTCCATTCAATTGGGTAAA	MLSB	261
vgbB	ATACGAGCTGCCTAATAAAGGATCTT	TGTGAACCACAGGGCATTATCA	MLSB	262
ermY	TTGTCTTTGAAAGTGAAGCAACAGT	TAACGCTAGAGAACGATTTGTATTGAG	MLSB	263
tet(38)	TTAATGTGGCGGTATCTGTAGGTATT	TTGCCTGGGAAATTTAATGCTTT	Tetracycline	264
lnuA	AGAATGAAAAAGAAGCTGAGCTTCTT	AAGGTGGCAATTACGTTTTTCAAA	MLSB	265
mphC	CGTTTGAAGTACCGAATTGGAAA	GCTGCGGGTTTGCCTGTA	MLSB	266
ermA	TTGAGAAGGGATTTGCGAAAAG	ATATCCATCTCCACCATTAATAGTAAACC	MLSB	267
ermC	TTTGAAATCGGCTCAGGAAAA	ATGGTCTATTTCAATGGCAGTTACG	MLSB	268
msrA	AACGAAATCAAGCGCAACAA	CAACCGTGCCTTTTTCTTTTG	MLSB	269
cfr	GCAAAATTCAGAGCAAGTTACGAA	AAAATGACTCCCAACCTGCTTTAT	FCA	270
lnuC	TGGTCAATATAACAGATGTAAACCAGATTT	CACCCCAGCCACCATCAA	MLSB	271
fabK	TTTCAGCTCAGCACTTTGGTCAT	AAGGCATCTTTTTCAGCCAGTTC	other/efflux	272
sulA/folP	CAGGCTCGTAAATTGATAGCAGAAG	CTTTCCTTGCGAATCGCTTT	Sulfonamide	273
sulA/folP	GCGATTCGCAAGGAAAGTGA	CACATGGGCCATTTTTTCATC	Sulfonamide	274
sulA/folP	CACGGCTTCGGCTCATGT	TGCCATCCTGTGACTAGCTACGT	Sulfonamide	275
ermA/ermTR	ACATTTTACCAAGGAACTTGTGGAA	GTGGCATGACATAAACCTTCATCA	MLSB	276
speA	GCAAGAGGTATTTGCTCAACAAGA	CAGGGTCACCCTCATAAAGAAAA	other/efflux	277
oleC	CCCGGAGTCGATGTTCGA	GCCGAAGACGTACACGAACAG	MLSB	278
spcN	AAAAGTTCGATGAAACACGCCTAT	TCCAGTGGTAGTCCCCGAATC	Aminoglycoside	279
spcN	CAGAATCTTCCTGAAAAGTTTGATGAA	CGCAGACACGCCGAATC	Aminoglycoside	280
carB	GGAGTGAGGCTGACCGTAGAAG	ATCGGCGAAACGCACAAA	MLSB	281
pikR1	TCGACATGCGTGACGAGATT	CCGCGAATTAGGCCAGAA	MLSB	282
pikR2	TCGTGGGCCAGGTGAAGA	TTCCCCTTGCCGGTGAA	MLSB	283
tetE	TTGGCGCTGTATGCAATGAT	CGACGACCTATGCGATCTGA	Tetracycline	284
tetPB	ACACCTGGACACGCTGATTTT	ACCGTCTAGAACGCGGAATG	Tetracycline	285
tetPB	TGATACACCTGGACACGCTGAT	CGTCCAAAACGCGGAATG	Tetracycline	286
tetPB	TGGGCGACAGTAGGCTTAGAA	TGACCCTACTGAAACATTAGAAATATACCT	Tetracycline	287
tetPB	AGTGGTGCAAATACTGAAAAAGTTGT	TTTGTTCCTTCGTTTTGGACAGA	Tetracycline	288
tetPB	CTGAAGTGGAGCGATCATTCC	CCCTCAACGGCAGAAATAACTAA	Tetracycline	289
tetT	CCATATAGAGGTTCCACCAAATCC	TGACCCTATTGGTAGTGGTTCTATTG	Tetracycline	290
tolC	GGCCGAGAACCTGATGCA	AGACTTACGCAATTCCGGGTTA	other/efflux	291
tolC	CAGGCAGAGAACCTGATGCA	CGCAATTCCGGGTTGCT	other/efflux	292
tolC	GCCAGGCAGAGAACCTGATG	CGCAATTCCGGGTTGCT	other/efflux	293
tet(36)	TGCAGGAAAGACCTCCATTACAG	CTTTGTCCACACTTCCACGTACTATG	Tetracycline	294
tet(37)	GAGAACGTTGAAAAGGTGGTGAA	AACCAAGCCTGGATCAGTCTCA	Tetracycline	295
vanC1	AGGCGATAGCGGGTATTGAA	CAATCGTCAATTGCTCATTTCC	Vancomycin	296
vanC2/vanC3	TTTGACTGTCGGTGCTTGTGA	TCAATCGTTTCAGGCAATGG	Vancomycin	297
vanG	ATTTGAATTGGCAGGTATACAGGTTA	TGATTTGTCTTTGTCCATACATAATGC	Vancomycin	298
vanRB	GCCCTGTCGGATGACGAA	TTACATAGTCGTCTGCCTCTGCAT	Vancomycin	299
vanRC	TGCGGGAAAAACTGAACGA	CCCCCCATACGGTTTTGATTA	Vancomycin	300
vanRC4	AGTGCTTTGGCTTATCTCGAAAA	TCCGGCAGCATCACATCTAA	Vancomycin	301
vanRD	TTATAATGGCAAGGATGCACTAAAGT	CGTCTACATCCGGAAGCATGA	Vancomycin	302
vanSB	GCGCGGCAAATGACAAC	TTTGCCATTTTATTCGCACTGT	Vancomycin	303
vanSC	ATCAACTGCGGGAGAAAAGTCT	TCCGCTGTTCCGCTTCTT	Vancomycin	304
vanSC	GCCATCAGCGAGTCTGATGA	CAGCTGGGATCGTTTTTCCTT	Vancomycin	305
vanSE	TGGCCGAAGAAGCAGGAA	CAATAATACTCGTCAAAGGAGTTCTCA	Vancomycin	306
vanTE	GTGGTGCCAAGGAAGTTGCT	CGTAGCCACCGCAAAAAAAT	Vancomycin	307
vanTC	ACAGTTGCCGCTGGTGAAG	CGTGGCTGGTCGATCAAAA	Vancomycin	308
vanTG	CGTGTAGCCGTTCCGTTCTT	CGGCATTACAGGTATATCTGGAAA	Vancomycin	309
vanYB	GGCTAAAGCGGAAGCAGAAA	GATATCCACAGCAAGACCAAGCT	Vancomycin	310
vanYD	AAGGCGATACCCTGACTGTCA	ATTGCCGGACGGAAGCA	Vancomycin	311
vanYD	CAAACGGAAGAGAGGTCACTTACA	CGGACGGTAATAGGGACTGTTC	Vancomycin	312
tet(35)	ACCCCATGACGTACCTGTAGAGA	CAACCCACACTGGCTACCAGTT	Tetracycline	313
tet(34)	CTTAGCGCAAACAGCAATCAGT	CGGTGATACAGCGCGTAAACT	Tetracycline	314
oxa58-marko	GCAATTGCCTTTTAAACCTGA	CTGCCTTTTCAACAAAACCC	Beta Lactamase	315
kpc-3-marko	CAGCTCATTCAAGGGCTTTC	GGCGGCGTTATCACTGTATT	Beta Lactamase	316
ctxm32_marko	CGTCACGCTGTTGTTAGGAA	CGCTCATCAGCACGATAAAG	Beta Lactamase	317
shv34-marko	GCGTTATTTTCGCCTGTGTA	AGGTGCTCATCATGGGAAAG	Beta Lactamase	318
ctx-m-marko	CGATGTGCAGTACCAGTAA	GCAATGGGATTGTAGTTAA	Beta Lactamase	319
imp-marko	GGAATAGAGTGGCTTAATTC	GGTTTAACAAAACAACCACC	Beta Lactamase	320
qnrB-bob_redesign	GCGACGTTCAGTGGTTCAGA	GCTGCTCGCCAGTCGAA	FCA	321
tetM-RT-marko	GCAATTCTACTGATTTCTGC	CTGTTTGATTACAATTTCCGC	Tetracycline	322
tetC-RT_marko	TGCGTTGATGCAATTTCTATGC	GGAATGGTGCATGCAAGGAG	Tetracycline	323
merA-marko	GTGCCGTCCAAGATCATG	GGTGGAAGTCCAGTAGGGTGA	murcury resistance	324
sulInew-marko	tccgatggaggccggtatctgg	cgggaatgccatctgccttgag	Sulfonamide	325
sulIII-marko	tccgttcagcgaattggtgcag	ttcgttcacgccttacaccagc	Sulfonamide	326
dfrA-q-marko	ttcaggtggtggggagatatac	ttagaggcgaagtcttgggtaa	other/efflux	327
floR-marko	TCGTCATCTACGGCCTTTTC	TCGTCATCTACGGCCTTTTC	FCA	328
nisB	CGGTTGAACGGCGTGAA	TTTCCACCCAGGTTTGCTACTATT	Peptide	329
tetD	CTGGACGCGATGGGAATT	TCCGCTTCCGGGAGATATT	Tetracycline	330
acrR	TGCAACACGCGCTTTCTC	ACGATTGCGGGCAGGTT	FCA	331
qach	GTCGGTGTTGCTTATGCAGTCT	CAACCAGGCAATGGCTGTAA	other/efflux	332
emrB/qacA	GCAGTAGAAGGAACGATTGTTAGTACAG	TGCGTAAACCCAGCTAACAAGTT	other/efflux	333
sdeB	GGCATGCAGAAAGTGTTTATGC	TTAAGTGCGGAAGCGGTAGTG	other/efflux	334
vanB	GGCTGTTTCGGGCTGTGA	AACAACTAACGCGGCACTGTT	Vancomycin	335
marR	GCTGTTGATGACATTGCTCACA	CGGCGTACTGGTGAAGCTAAC	other/efflux	336
qac_new	GGAGATTTAGCTCATGTAGCTGAAGAA	AAGCTGTTTTATCCCCGTAGCTTTA	other/efflux	337
pbp2b	AGACGGTAACGTATAACTTTTTGAAAGA	GCGTGTAGCCGGCAATG	Penicilllin	338
NDM new	GGCCACACCAGTGACAATATCA	CAGGCAGCCACCAAAAGC	Beta Lactamase	339
Sul1 New	GCCGATGAGATCAGACGTATTG	CGCATAGCGCTGGGTTTC	Sulfonamide	340
KPC BOB	GCCGCCGTGCAATACAGT	GCCGCCCAACTCCTTCA	Beta Lactamase	341
bla-SME	AACGGCTTCATTTTTGTTTAG	GCTTCCGCAATAGTTTTATCA	Beta Lactamase	342
mdtF	CCACCATCGGGCTTTCC	CCCTTCTTTCTGCATCATCTCA	other/efflux	343
mexB	CTGGAGATCGACGACGAGAAG	GAAATCGTTGACGTAGCTGGAA	other/efflux	344
acc	CCCTGCGTTGTGGCTATGT	TTGGCCACGCCAATCC	Aminoglycoside	345
rpoB	CGAACATCGGTCTGATCAACTC	GTTGCATGTTCGCACCCAT	housekeeping	346
Mdh-F_f	AAGAAACGGGCGTACTGACC	GTGGCTGATCTGACCAAACG	housekeeping	347
GapA	CCGTTGAAGTGAAAGACGGTC	AACCACTTTCTTCGCACCAGC	housekeeping	348
*FCA: fluoroquinolone, quinolone, florfenicol, chloramphenicol, and amphenicol, MLSB: Macrolide-Lincosamide-Streptogramins B
