# Supplementary material for: Dynamics of Genotypic and Phenotypic Antibiotic Resistance in a Conventional Wastewater Treatment Plant in 2 Years
Source: Front Microbiol. 2022 Aug 11;13:898339. doi: 10.3389/fmicb.2022.898339 (PMC9403409; doi:10.3389/fmicb.2022.898339)
Supplement: Supplementary file 2 [file Table_2.xlsx]

## Sheet: Sheet1
Supplementary Table 2. PCR efficiencies for ARGs in this study.
Row	Column	Assay	Sample	Ct	Tm	Efficiency
0	0	1_16S rRNA universal1	17JNI	8.72	79.89	1.81
0	1	1_16S rRNA universal1	17JNI	8.62	80.35	1.82
0	2	1_16S rRNA universal1	17JNI	8.91	80.7	1.86
0	3	1_16S rRNA universal1	17JNE	12.87	80.8	1.86
0	4	1_16S rRNA universal1	17JNE	12.86	80.8	1.86
0	5	1_16S rRNA universal1	17JNE	12.79	80.83	1.87
0	12	2_16S rRNA universal2	17JNI	10.75	81.92	1.72
0	13	2_16S rRNA universal2	17JNI	9.29	82.06	1.95
0	14	2_16S rRNA universal2	17JNI	7.59	82.49	1.9
0	15	2_16S rRNA universal2	17JNE	12.7	82.12	1.85
0	16	2_16S rRNA universal2	17JNE	11.63	82.23	1.91
0	17	2_16S rRNA universal2	17JNE	11.49	82.21	1.94
0	24	49_sat4	17JNI	18.43	73.8	1.76
0	25	49_sat4	17JNI	18.53	73.74	1.79
0	26	49_sat4	17JNI	18.51	73.86	1.78
0	27	49_sat4	17JNE	29.31	73.73	1.84
0	28	49_sat4	17JNE
0	29	49_sat4	17JNE
0	36	50_cmeA	17JNI
0	37	50_cmeA	17JNI
0	38	50_cmeA	17JNI
0	39	50_cmeA	17JNE
0	40	50_cmeA	17JNE
0	41	50_cmeA	17JNE
0	48	3_aacC2	17JNI	18.98	78.35	1.69
0	49	3_aacC2	17JNI	19.23	78.36	1.71
0	50	3_aacC2	17JNI	19.11	78.4	1.71
0	51	3_aacC2	17JNE
0	52	3_aacC2	17JNE	29.61	78.34	1.8
0	53	3_aacC2	17JNE
0	60	4_aacC4	17JNI	23.79	81.83	1.61
0	61	4_aacC4	17JNI	23.73	81.66	1.58
0	62	4_aacC4	17JNI	23.74	81.65	1.59
0	63	4_aacC4	17JNE
0	64	4_aacC4	17JNE
0	65	4_aacC4	17JNE
1	0	51_catB3	17JNI	18	77	1.7
1	1	51_catB3	17JNI	18.14	77.26	1.72
1	2	51_catB3	17JNI	18.27	77.58	1.77
1	3	51_catB3	17JNE	26.98	77.49	1.8
1	4	51_catB3	17JNE	26.57	77.47	1.82
1	5	51_catB3	17JNE	26.73	77.49	1.84
1	12	52_catB8	17JNI	19.44	79.3	1.78
1	13	52_catB8	17JNI	19.05	78.91	1.7
1	14	52_catB8	17JNI	19.03	79.1	1.72
1	15	52_catB8	17JNE	23.55	78.75	1.78
1	16	52_catB8	17JNE	23.17	79.05	1.81
1	17	52_catB8	17JNE	23.26	79.04	1.81
1	24	5_aac(6')I1	17JNI
1	25	5_aac(6')I1	17JNI
1	26	5_aac(6')I1	17JNI	31.23	71.73	1.84
1	27	5_aac(6')I1	17JNE
1	28	5_aac(6')I1	17JNE
1	29	5_aac(6')I1	17JNE
1	36	6_aacA/aphD	17JNI	18.95	71.09	1.95
1	37	6_aacA/aphD	17JNI	18.63	71.1	1.95
1	38	6_aacA/aphD	17JNI	18.7	71.2	1.95
1	39	6_aacA/aphD	17JNE
1	40	6_aacA/aphD	17JNE
1	41	6_aacA/aphD	17JNE
1	48	53_ceoA	17JNI	34.42	88.44	1.86
1	49	53_ceoA	17JNI	33.69	88.94	1.93
1	50	53_ceoA	17JNI	34.62	86.35	1.83
1	51	53_ceoA	17JNE	27.21	84.15	1.81
1	52	53_ceoA	17JNE	27.15	84.31	1.8
1	53	53_ceoA	17JNE	27.33	84.06	1.81
1	60	54_tet(32)	17JNI	17.92	80.53	1.77
1	61	54_tet(32)	17JNI	17.87	80.42	1.8
1	62	54_tet(32)	17JNI	17.89	80.41	1.75
1	63	54_tet(32)	17JNE	28.21	80.24	1.8
1	64	54_tet(32)	17JNE	28.05	80.44	1.82
1	65	54_tet(32)	17JNE	27.5	80.28	1.82
2	0	97_aadA2	17JNI	16.97	79.85	1.64
2	1	97_aadA2	17JNI	17.21	80.19	1.69
2	2	97_aadA2	17JNI	17.26	80.44	1.72
2	3	97_aadA2	17JNE	22	80.31	1.76
2	4	97_aadA2	17JNE	22.19	80.25	1.77
2	5	97_aadA2	17JNE	22.1	80.28	1.76
2	12	98_aadA5	17JNI	18.62	82.45	1.77
2	13	98_aadA5	17JNI	18.52	82.42	1.75
2	14	98_aadA5	17JNI	18.73	82.67	1.81
2	15	98_aadA5	17JNE	22.97	82.69	1.83
2	16	98_aadA5	17JNE	22.2	82.23	1.78
2	17	98_aadA5	17JNE	22.63	82.43	1.82
2	24	145_vgb	17JNI	27.41	85.12	1.8
2	25	145_vgb	17JNI	26.47	85.54	1.79
2	26	145_vgb	17JNI	26.17	85.41	1.79
2	27	145_vgb	17JNE	34.29	85.84	1.85
2	28	145_vgb	17JNE
2	29	145_vgb	17JNE	33.1	79.55	1.86
2	36	146_mefA	17JNI	15.69	80.06	1.87
2	37	146_mefA	17JNI	15.72	80.13	1.9
2	38	146_mefA	17JNI	15.7	80.26	1.91
2	39	146_mefA	17JNE	29.17	79.57	1.85
2	40	146_mefA	17JNE	28.58	79.94	1.86
2	41	146_mefA	17JNE	25.85	80.11	1.88
2	48	99_aadA	17JNI	15.81	80.94	1.85
2	49	99_aadA	17JNI	15.94	80.9	1.85
2	50	99_aadA	17JNI	15.87	80.88	1.82
2	51	99_aadA	17JNE	21.85	81.11	1.86
2	52	99_aadA	17JNE	23.06	81.18	1.83
2	53	99_aadA	17JNE	23.14	81.31	1.85
2	60	100_aadA5	17JNI	18	83.24	1.77
2	61	100_aadA5	17JNI	18.07	83.2	1.77
2	62	100_aadA5	17JNI	18.14	83.27	1.79
2	63	100_aadA5	17JNE	22.09	83.08	1.8
2	64	100_aadA5	17JNE	21.97	83.25	1.86
2	65	100_aadA5	17JNE	22.22	83.19	1.83
3	0	147_blaVIM	17JNI	23.84	86	1.7
3	1	147_blaVIM	17JNI	24.03	86.32	1.74
3	2	147_blaVIM	17JNI	24.2	86.33	1.74
3	3	147_blaVIM	17JNE
3	4	147_blaVIM	17JNE	33.54	85.61	1.85
3	5	147_blaVIM	17JNE
3	12	148_blaIMP	17JNI	30.03	77.03	1.85
3	13	148_blaIMP	17JNI	28.91	76.9	1.89
3	14	148_blaIMP	17JNI	28.75	77.19	1.86
3	15	148_blaIMP	17JNE	30.53	77.17	1.88
3	16	148_blaIMP	17JNE	30.71	76.93	1.86
3	17	148_blaIMP	17JNE	32.68	76.87	1.88
3	24	101_aadA2	17JNI	15.98	81.91	1.88
3	25	101_aadA2	17JNI	16.09	81.94	1.84
3	26	101_aadA2	17JNI	16.2	82.01	1.84
3	27	101_aadA2	17JNE	22.08	82.35	1.82
3	28	101_aadA2	17JNE	21.8	82.39	1.83
3	29	101_aadA2	17JNE	22.09	82.36	1.82
3	36	102_acrR	17JNI	18.97	78.3	1.76
3	37	102_acrR	17JNI	18.92	78.36	1.77
3	38	102_acrR	17JNI	19.13	78.43	1.81
3	39	102_acrR	17JNE	29.38	82.78	1.84
3	40	102_acrR	17JNE	29.83	86.83	1.87
3	41	102_acrR	17JNE	31.83	82.89	1.87
3	48	149_msrA	17JNI	29.12	76	1.92
3	49	149_msrA	17JNI	30.23	75.9	1.94
3	50	149_msrA	17JNI	29.86	75.96	1.91
3	51	149_msrA	17JNE
3	52	149_msrA	17JNE
3	53	149_msrA	17JNE
3	60	150_msrC	17JNI
3	61	150_msrC	17JNI	26.78	75.59	1.7
3	62	150_msrC	17JNI
3	63	150_msrC	17JNE
3	64	150_msrC	17JNE
3	65	150_msrC	17JNE
4	0	193_tetM	17JNI	16.16	76.68	1.87
4	1	193_tetM	17JNI	16.06	76.84	1.91
4	2	193_tetM	17JNI	16.02	77.04	1.96
4	3	193_tetM	17JNE	26.53	77.13	1.89
4	4	193_tetM	17JNE	26.27	77.12	1.9
4	5	193_tetM	17JNE	26.2	77.12	1.92
4	12	194_tetL	17JNI	33.26	80.02	1.82
4	13	194_tetL	17JNI
4	14	194_tetL	17JNI
4	15	194_tetL	17JNE
4	16	194_tetL	17JNE
4	17	194_tetL	17JNE
4	24	241_blaPER	17JNI	24.44	79.21	1.78
4	25	241_blaPER	17JNI	24.01	79.4	1.78
4	26	241_blaPER	17JNI	24.24	79.45	1.8
4	27	241_blaPER	17JNE
4	28	241_blaPER	17JNE
4	29	241_blaPER	17JNE
4	36	242_blaIMP	17JNI	24.73	78.66	1.86
4	37	242_blaIMP	17JNI	25.08	78.72	1.85
4	38	242_blaIMP	17JNI	24.53	78.83	1.83
4	39	242_blaIMP	17JNE	29.05	78.7	1.92
4	40	242_blaIMP	17JNE	27.54	78.71	1.9
4	41	242_blaIMP	17JNE	29.27	78.61	1.91
4	48	195_tetL	17JNI	21.76	77.97	1.87
4	49	195_tetL	17JNI	21.83	77.88	1.88
4	50	195_tetL	17JNI	21.95	77.9	1.87
4	51	195_tetL	17JNE	32.65	81.36	1.99
4	52	195_tetL	17JNE	33.4	81.51	1.93
4	53	195_tetL	17JNE	33.89	85.96	1.91
4	60	196_tetX	17JNI	19.86	75.58	1.93
4	61	196_tetX	17JNI	19.93	75.55	1.93
4	62	196_tetX	17JNI	19.92	75.59	1.94
4	63	196_tetX	17JNE	23.41	75.17	1.9
4	64	196_tetX	17JNE	23.13	75.44	1.92
4	65	196_tetX	17JNE	23.34	75.28	1.9
5	0	243_ttgA	17JNI	16.23	87.55	1.91
5	1	243_ttgA	17JNI	15.97	87.7	1.93
5	2	243_ttgA	17JNI	15.92	87.96	1.97
5	3	243_ttgA	17JNE	27.13	87.69	1.87
5	4	243_ttgA	17JNE	27.14	87.82	1.81
5	5	243_ttgA	17JNE	33.01	86.26	1.91
5	12	244_KPC	17JNI	16.33	83.19	1.88
5	13	244_KPC	17JNI	16.21	83.18	1.86
5	14	244_KPC	17JNI	16.29	83.42	1.9
5	15	244_KPC	17JNE	26.46	83.52	1.9
5	16	244_KPC	17JNE	26.94	83.44	1.88
5	17	244_KPC	17JNE	26.4	83.42	1.85
5	24	197_tetR	17JNI	17.31	85.2	1.8
5	25	197_tetR	17JNI	17.33	85.26	1.8
5	26	197_tetR	17JNI	17.43	85.25	1.82
5	27	197_tetR	17JNE	20.14	85.4	1.81
5	28	197_tetR	17JNE	20.09	85.46	1.82
5	29	197_tetR	17JNE	20.06	85.55	1.81
5	36	198_tetR	17JNI	20.21	75.54	1.83
5	37	198_tetR	17JNI	20.45	75.57	1.85
5	38	198_tetR	17JNI	20.39	75.63	1.84
5	39	198_tetR	17JNE
5	40	198_tetR	17JNE
5	41	198_tetR	17JNE
5	48	245_mepA	17JNI	19.73	84.44	1.94
5	49	245_mepA	17JNI	19.82	84.38	1.94
5	50	245_mepA	17JNI	19.93	84.38	1.94
5	51	245_mepA	17JNE	25.99	89.25	1.9
5	52	245_mepA	17JNE	26.61	86.49	1.94
5	53	245_mepA	17JNE	25.95	89.43	1.92
5	60	246_mexE	17JNI	18.67	81.4	1.85
5	61	246_mexE	17JNI	18.66	81.31	1.86
5	62	246_mexE	17JNI	18.68	81.41	1.85
5	63	246_mexE	17JNE	25.29	81.22	1.89
5	64	246_mexE	17JNE	25.13	81.44	1.9
5	65	246_mexE	17JNE	25.45	81.16	1.87
6	0	289_pikR1	17JNI
6	1	289_pikR1	17JNI
6	2	289_pikR1	17JNI
6	3	289_pikR1	17JNE	32.63	88.14	1.95
6	4	289_pikR1	17JNE	33.98	90.35	1.89
6	5	289_pikR1	17JNE	32.18	87.76	1.94
6	12	290_pikR2	17JNI	28.88	85.36	1.97
6	13	290_pikR2	17JNI	27.17	89.18	2.13
6	14	290_pikR2	17JNI	26.8	89.25	2.15
6	15	290_pikR2	17JNE	26.5	86.79	2.07
6	16	290_pikR2	17JNE	28.45	86.72	2.03
6	17	290_pikR2	17JNE	28.36	86.54	2
6	24	337_intl1	17JNI	14.34	90.29	1.77
6	25	337_intl1	17JNI	14.44	90.33	1.78
6	26	337_intl1	17JNI	14.73	90.48	1.84
6	27	337_intl1	17JNE	18.06	90.42	1.8
6	28	337_intl1	17JNE	18.01	90.41	1.8
6	29	337_intl1	17JNE	18.03	90.41	1.8
6	36	338_intl2	17JNI
6	37	338_intl2	17JNI
6	38	338_intl2	17JNI
6	39	338_intl2	17JNE
6	40	338_intl2	17JNE
6	41	338_intl2	17JNE
6	48	291_tetE	17JNI	19.81	80.84	1.8
6	49	291_tetE	17JNI	19.94	80.7	1.76
6	50	291_tetE	17JNI	20.02	80.8	1.78
6	51	291_tetE	17JNE	28.05	80.6	1.81
6	52	291_tetE	17JNE
6	53	291_tetE	17JNE	27.41	80.62	1.83
6	60	292_tetPB	17JNI	33.06	82.96	1.91
6	61	292_tetPB	17JNI	30.79	86.29	1.87
6	62	292_tetPB	17JNI	32.04	86.27	1.88
6	63	292_tetPB	17JNE
6	64	292_tetPB	17JNE
6	65	292_tetPB	17JNE
7	0	339_intl3	17JNI	20.52	83.66	1.77
7	1	339_intl3	17JNI	20.5	83.87	1.79
7	2	339_intl3	17JNI	20.6	84.07	1.81
7	3	339_intl3	17JNE	26.23	83.98	1.84
7	4	339_intl3	17JNE	27.06	83.87	1.83
7	5	339_intl3	17JNE	27.27	83.87	1.83
7	12	340_IncN_rep-1_f	17JNI	16.65	80.5	1.88
7	13	340_IncN_rep-1_f	17JNI	16.78	80.54	1.9
7	14	340_IncN_rep-1_f	17JNI	16.83	80.73	1.89
7	15	340_IncN_rep-1_f	17JNE	26.12	84.02	1.89
7	16	340_IncN_rep-1_f	17JNE	26.75	83.91	1.86
7	17	340_IncN_rep-1_f	17JNE	27.16	83.92	1.85
7	24	293_tetPB	17JNI	27.11	85.84	1.84
7	25	293_tetPB	17JNI	26.69	85.86	1.87
7	26	293_tetPB	17JNI	26.53	86	1.88
7	27	293_tetPB	17JNE	30.35	88.48	2.05
7	28	293_tetPB	17JNE	29.77	86.23	1.93
7	29	293_tetPB	17JNE	30.28	88.65	2
7	36	294_tetPB	17JNI	22.47	77.22	1.85
7	37	294_tetPB	17JNI	22.56	77.27	1.86
7	38	294_tetPB	17JNI	22.58	77.31	1.89
7	39	294_tetPB	17JNE	29.11	77.04	1.89
7	40	294_tetPB	17JNE	28.98	77	1.92
7	41	294_tetPB	17JNE	28.43	77.02	1.89
7	48	341_IncN_oriT-1_f	17JNI
7	49	341_IncN_oriT-1_f	17JNI
7	50	341_IncN_oriT-1_f	17JNI
7	51	341_IncN_oriT-1_f	17JNE
7	52	341_IncN_oriT-1_f	17JNE
7	53	341_IncN_oriT-1_f	17JNE
7	60	342_IncP_oriT-1_f	17JNI	21.54	84.1	1.83
7	61	342_IncP_oriT-1_f	17JNI	21.61	83.99	1.84
7	62	342_IncP_oriT-1_f	17JNI	21.53	83.94	1.84
7	63	342_IncP_oriT-1_f	17JNE	22.26	85.85	1.86
7	64	342_IncP_oriT-1_f	17JNE	22.12	85.79	1.88
7	65	342_IncP_oriT-1_f	17JNE	22.19	85.67	1.87
9	0	7_aac(6')-Iy	17JNI
9	1	7_aac(6')-Iy	17JNI	30.13	80.61	1.8
9	2	7_aac(6')-Iy	17JNI
9	3	7_aac(6')-Iy	17JNE
9	4	7_aac(6')-Iy	17JNE
9	5	7_aac(6')-Iy	17JNE
9	12	8_aac(6')-II	17JNI	20.39	80.02	1.75
9	13	8_aac(6')-II	17JNI	20.45	80.05	1.75
9	14	8_aac(6')-II	17JNI	20.3	80.08	1.74
9	15	8_aac(6')-II	17JNE	23.04	80.23	1.81
9	16	8_aac(6')-II	17JNE	23.58	83.48	1.8
9	17	8_aac(6')-II	17JNE	23.78	79.99	1.79
9	24	55_tetPA	17JNI	22.48	72.69	1.89
9	25	55_tetPA	17JNI	22.49	72.79	1.91
9	26	55_tetPA	17JNI	22.75	72.98	1.9
9	27	55_tetPA	17JNE	27.4	73.01	1.9
9	28	55_tetPA	17JNE
9	29	55_tetPA	17JNE	28.37	72.82	1.9
9	36	56_floR	17JNI	18.11	82.43	1.8
9	37	56_floR	17JNI	18.27	82.44	1.82
9	38	56_floR	17JNI	18.12	82.47	1.82
9	39	56_floR	17JNE	23.02	82.75	1.91
9	40	56_floR	17JNE	23.12	82.9	1.88
9	41	56_floR	17JNE	22.9	82.69	1.91
9	48	9_acrB	17JNI	18.46	81.48	1.82
9	49	9_acrB	17JNI	18.66	81.56	1.84
9	50	9_acrB	17JNI	18.74	81.65	1.84
9	51	9_acrB	17JNE
9	52	9_acrB	17JNE
9	53	9_acrB	17JNE	32.57	87.11	1.84
9	60	10_acrB	17JNI	16.46	81.85	1.82
9	61	10_acrB	17JNI	16.49	81.88	1.82
9	62	10_acrB	17JNI	16.44	81.99	1.8
9	63	10_acrB	17JNE	14.47	82.24	1.84
9	64	10_acrB	17JNE	14.5	82.31	1.85
9	65	10_acrB	17JNE	14.36	82.23	1.84
10	0	57_cmr	17JNI	29.75	75.8	1.62
10	1	57_cmr	17JNI	34.89	73.86	1.85
10	2	57_cmr	17JNI
10	3	57_cmr	17JNE
10	4	57_cmr	17JNE
10	5	57_cmr	17JNE
10	12	58_dfrA1	17JNI	22.27	85.41	1.87
10	13	58_dfrA1	17JNI	22	89	1.88
10	14	58_dfrA1	17JNI	21.7	85.46	1.86
10	15	58_dfrA1	17JNE	24.13	88.58	1.91
10	16	58_dfrA1	17JNE	25.48	87.55	1.87
10	17	58_dfrA1	17JNE	24.82	88.06	1.89
10	24	11_acrF	17JNI	18.85	81.96	1.66
10	25	11_acrF	17JNI	19.04	82.07	1.69
10	26	11_acrF	17JNI	19.15	82.06	1.7
10	27	11_acrF	17JNE	32.04	87.45	1.94
10	28	11_acrF	17JNE	32.67	84.31	1.9
10	29	11_acrF	17JNE	30.84	87.69	1.91
10	36	12_adeA	17JNI	19.97	82.73	1.9
10	37	12_adeA	17JNI	19.92	82.74	1.9
10	38	12_adeA	17JNI	20.12	82.76	1.9
10	39	12_adeA	17JNE	28.7	84.75	1.85
10	40	12_adeA	17JNE	29.65	85.95	1.85
10	41	12_adeA	17JNE	31.9	84.93	1.85
10	48	59_dfrA12	17JNI	21.49	81.57	1.78
10	49	59_dfrA12	17JNI	21.41	81.64	1.78
10	50	59_dfrA12	17JNI	21.88	81.81	1.82
10	51	59_dfrA12	17JNE
10	52	59_dfrA12	17JNE
10	53	59_dfrA12	17JNE
10	60	60_ereA	17JNI	19.47	79.08	1.82
10	61	60_ereA	17JNI	19.53	79.08	1.85
10	62	60_ereA	17JNI	19.29	79.01	1.78
10	63	60_ereA	17JNE	24.39	79.05	1.87
10	64	60_ereA	17JNE	24.17	79.02	1.87
10	65	60_ereA	17JNE	24.08	79.02	1.85
11	0	103_acrR	17JNI	18.46	79.91	1.77
11	1	103_acrR	17JNI	18.71	80.2	1.81
11	2	103_acrR	17JNI	18.75	80.37	1.84
11	3	103_acrR	17JNE
11	4	103_acrR	17JNE
11	5	103_acrR	17JNE
11	12	104_aph(2')-Id	17JNI
11	13	104_aph(2')-Id	17JNI	28.09	75.14	1.95
11	14	104_aph(2')-Id	17JNI	28.55	75.22	1.98
11	15	104_aph(2')-Id	17JNE
11	16	104_aph(2')-Id	17JNE
11	17	104_aph(2')-Id	17JNE
11	24	151_aadD	17JNI	24.14	80.42	1.84
11	25	151_aadD	17JNI	24.38	80.44	1.85
11	26	151_aadD	17JNI	24.68	80.49	1.85
11	27	151_aadD	17JNE
11	28	151_aadD	17JNE
11	29	151_aadD	17JNE
11	36	152_nimE	17JNI
11	37	152_nimE	17JNI
11	38	152_nimE	17JNI
11	39	152_nimE	17JNE
11	40	152_nimE	17JNE
11	41	152_nimE	17JNE
11	48	105_aph(2')-Id	17JNI	25.05	72.24	2
11	49	105_aph(2')-Id	17JNI	24.85	72.21	2
11	50	105_aph(2')-Id	17JNI	25.06	72.27	2.01
11	51	105_aph(2')-Id	17JNE
11	52	105_aph(2')-Id	17JNE
11	53	105_aph(2')-Id	17JNE
11	60	106_cfxA	17JNI	25.26	77.23	1.91
11	61	106_cfxA	17JNI	25.31	77.25	1.91
11	62	106_cfxA	17JNI	25.25	77.21	1.91
11	63	106_cfxA	17JNE
11	64	106_cfxA	17JNE
11	65	106_cfxA	17JNE
12	0	153_Pbp5	17JNI	20.26	76.42	1.88
12	1	153_Pbp5	17JNI	20.23	76.76	1.88
12	2	153_Pbp5	17JNI	20.09	76.94	1.9
12	3	153_Pbp5	17JNE	22.72	76.92	1.89
12	4	153_Pbp5	17JNE	22.57	76.75	1.9
12	5	153_Pbp5	17JNE	24.04	76.82	1.9
12	12	154_pbp	17JNI	23.87	77.23	1.82
12	13	154_pbp	17JNI	23.97	77.28	1.79
12	14	154_pbp	17JNI	23.58	77.35	1.81
12	15	154_pbp	17JNE
12	16	154_pbp	17JNE
12	17	154_pbp	17JNE
12	24	107_cepA	17JNI	28.41	77.87	1.95
12	25	107_cepA	17JNI
12	26	107_cepA	17JNI
12	27	107_cepA	17JNE
12	28	107_cepA	17JNE
12	29	107_cepA	17JNE
12	36	108_blaCMY2	17JNI	17.95	82.89	2.07
12	37	108_blaCMY2	17JNI	17.97	82.93	2.07
12	38	108_blaCMY2	17JNI	17.99	82.86	2.07
12	39	108_blaCMY2	17JNE	27.27	83.04	2.02
12	40	108_blaCMY2	17JNE	28.59	83.1	1.94
12	41	108_blaCMY2	17JNE	31.59	83.28	1.92
12	48	155_mecA	17JNI	27.93	74.38	1.93
12	49	155_mecA	17JNI	28.39	74.39	1.94
12	50	155_mecA	17JNI
12	51	155_mecA	17JNE
12	52	155_mecA	17JNE
12	53	155_mecA	17JNE
12	60	156_emrB/qacA	17JNI	28.96	77.49	1.91
12	61	156_emrB/qacA	17JNI
12	62	156_emrB/qacA	17JNI	29.43	77.25	1.91
12	63	156_emrB/qacA	17JNE
12	64	156_emrB/qacA	17JNE
12	65	156_emrB/qacA	17JNE
13	0	199_tetC	17JNI	20.51	75.62	1.89
13	1	199_tetC	17JNI	20.35	75.71	1.88
13	2	199_tetC	17JNI	20.52	76	1.93
13	3	199_tetC	17JNE	24.65	76.01	1.91
13	4	199_tetC	17JNE	23.5	75.87	1.91
13	5	199_tetC	17JNE	25.04	75.88	1.91
13	12	200_tetS	17JNI	19.09	73.58	2.14
13	13	200_tetS	17JNI	19.12	73.57	2.15
13	14	200_tetS	17JNI	18.85	73.57	2.17
13	15	200_tetS	17JNE
13	16	200_tetS	17JNE	33.8	85.97	1.86
13	17	200_tetS	17JNE
13	24	247_mexF	17JNI	16.84	86.42	1.99
13	25	247_mexF	17JNI	16.72	86.54	2.01
13	26	247_mexF	17JNI	16.74	86.47	2
13	27	247_mexF	17JNE	18.32	85.62	2.11
13	28	247_mexF	17JNE	18.85	85.52	2.05
13	29	247_mexF	17JNE	18.77	85.52	2.02
13	36	248_qnrA	17JNI	26.51	82.77	1.87
13	37	248_qnrA	17JNI	26.45	82.93	1.87
13	38	248_qnrA	17JNI	25.46	82.94	1.86
13	39	248_qnrA	17JNE
13	40	248_qnrA	17JNE
13	41	248_qnrA	17JNE
13	48	201_tnpA	17JNI	12.36	80.53	1.78
13	49	201_tnpA	17JNI	12.5	80.52	1.82
13	50	201_tnpA	17JNI	12.6	80.65	1.82
13	51	201_tnpA	17JNE	16	80.38	1.87
13	52	201_tnpA	17JNE	16.09	80.68	1.86
13	53	201_tnpA	17JNE	16.19	80.49	1.85
13	60	202_tnpA	17JNI	16.54	89.16	1.85
13	61	202_tnpA	17JNI	16.6	89.16	1.85
13	62	202_tnpA	17JNI	16.48	81.94	1.81
13	63	202_tnpA	17JNE	15.18	82.37	1.87
13	64	202_tnpA	17JNE	14.59	82.34	1.86
13	65	202_tnpA	17JNE	14.54	82.37	1.86
14	0	249_acrA	17JNI	34.94	88.72	1.83
14	1	249_acrA	17JNI	32.09	89.24	1.89
14	2	249_acrA	17JNI	30.75	89.55	1.87
14	3	249_acrA	17JNE	33.77	88.57	1.81
14	4	249_acrA	17JNE	34.42	87.28	1.78
14	5	249_acrA	17JNE	34.29	85.89	1.8
14	12	250_mtrC	17JNI	29.03	88.27	1.9
14	13	250_mtrC	17JNI	28.59	85.81	1.91
14	14	250_mtrC	17JNI	29.23	85.48	1.97
14	15	250_mtrC	17JNE
14	16	250_mtrC	17JNE	32.39	88.4	1.94
14	17	250_mtrC	17JNE	28.77	88.34	1.87
14	24	203_tnpA	17JNI	16.96	84.52	1.73
14	25	203_tnpA	17JNI	17.07	84.54	1.74
14	26	203_tnpA	17JNI	17.14	84.56	1.76
14	27	203_tnpA	17JNE	21.72	84.59	1.78
14	28	203_tnpA	17JNE	21.64	84.56	1.78
14	29	203_tnpA	17JNE	21.89	84.54	1.8
14	36	204_tnpA	17JNI	17.87	84.37	1.94
14	37	204_tnpA	17JNI	18	84.37	1.94
14	38	204_tnpA	17JNI	17.91	84.38	1.94
14	39	204_tnpA	17JNE	21.46	85.08	1.95
14	40	204_tnpA	17JNE	21.74	85.08	1.94
14	41	204_tnpA	17JNE	21.55	84.97	1.93
14	48	251_lnuA	17JNI	25.02	73.55	2.06
14	49	251_lnuA	17JNI	25.98	73.67	2.07
14	50	251_lnuA	17JNI	27.18	73.71	2.03
14	51	251_lnuA	17JNE
14	52	251_lnuA	17JNE	29.31	73.71	2.08
14	53	251_lnuA	17JNE
14	60	252_lmrA	17JNI
14	61	252_lmrA	17JNI
14	62	252_lmrA	17JNI	34.66	85.46	1.93
14	63	252_lmrA	17JNE
14	64	252_lmrA	17JNE
14	65	252_lmrA	17JNE	33.46	90.81	1.85
15	0	295_tetPB	17JNI
15	1	295_tetPB	17JNI
15	2	295_tetPB	17JNI	33.85	73.97	2.08
15	3	295_tetPB	17JNE
15	4	295_tetPB	17JNE
15	5	295_tetPB	17JNE
15	12	296_tetPB	17JNI	29.75	76.52	1.88
15	13	296_tetPB	17JNI	29.6	76.49	1.88
15	14	296_tetPB	17JNI
15	15	296_tetPB	17JNE
15	16	296_tetPB	17JNE
15	17	296_tetPB	17JNE
15	24	343_IncQ_oriT-1_f	17JNI	22.96	84.9	1.74
15	25	343_IncQ_oriT-1_f	17JNI	22.41	84.79	1.72
15	26	343_IncQ_oriT-1_f	17JNI	22.53	84.79	1.73
15	27	343_IncQ_oriT-1_f	17JNE	32.15	86.91	1.84
15	28	343_IncQ_oriT-1_f	17JNE	32.12	86.41	1.9
15	29	343_IncQ_oriT-1_f	17JNE	32.86	87.12	1.76
15	36	344_IncW_trwAB-1_f	17JNI
15	37	344_IncW_trwAB-1_f	17JNI
15	38	344_IncW_trwAB-1_f	17JNI
15	39	344_IncW_trwAB-1_f	17JNE
15	40	344_IncW_trwAB-1_f	17JNE
15	41	344_IncW_trwAB-1_f	17JNE
15	48	297_tetT	17JNI	22.07	75.12	1.9
15	49	297_tetT	17JNI	22.77	75.3	1.93
15	50	297_tetT	17JNI	22.98	75.48	1.92
15	51	297_tetT	17JNE	27.75	75.48	1.93
15	52	297_tetT	17JNE	28.13	75.4	1.93
15	53	297_tetT	17JNE	29.23	75.25	1.92
15	60	298_tolC	17JNI	18.89	78.6	1.82
15	61	298_tolC	17JNI	18.88	78.6	1.81
15	62	298_tolC	17JNI	18.8	78.57	1.79
15	63	298_tolC	17JNE	32.62	83.79	1.89
15	64	298_tolC	17JNE	33.42	89.43	1.72
15	65	298_tolC	17JNE	31.17	89.85	1.79
16	0	345_rpoB	17JNI	14.33	84.93	1.89
16	1	345_rpoB	17JNI	13.57	84.98	1.91
16	2	345_rpoB	17JNI	13.25	85.23	1.96
16	3	345_rpoB	17JNE	14.99	87.2	1.91
16	4	345_rpoB	17JNE	15.16	87.22	1.92
16	5	345_rpoB	17JNE	15.21	87.2	1.92
16	12	346_Mdh-F_f	17JNI	17.73	86.22	1.88
16	13	346_Mdh-F_f	17JNI	17.88	86.3	1.88
16	14	346_Mdh-F_f	17JNI	17.65	86.3	1.88
16	15	346_Mdh-F_f	17JNE	27.65	90.69	1.83
16	16	346_Mdh-F_f	17JNE	30.06	90.38	1.87
16	17	346_Mdh-F_f	17JNE	29.7	90.64	1.87
16	24	299_tolC	17JNI	18.86	79.14	1.82
16	25	299_tolC	17JNI	18.87	79.07	1.81
16	26	299_tolC	17JNI	18.95	79.15	1.78
16	27	299_tolC	17JNE	28.42	88.39	1.91
16	28	299_tolC	17JNE	30.79	87.67	1.92
16	29	299_tolC	17JNE	30.01	87.9	1.93
16	36	300_tolC	17JNI	18.83	79.8	1.83
16	37	300_tolC	17JNI	18.85	79.83	1.82
16	38	300_tolC	17JNI	18.87	79.77	1.82
16	39	300_tolC	17JNE	28.55	87.9	1.92
16	40	300_tolC	17JNE	29.9	89.27	1.87
16	41	300_tolC	17JNE	29.35	90.23	1.91
16	48	347_GapA	17JNI	17.4	82.06	1.96
16	49	347_GapA	17JNI	17.5	81.98	1.97
16	50	347_GapA	17JNI	17.54	82.05	1.98
16	51	347_GapA	17JNE	27.62	88.27	1.89
16	52	347_GapA	17JNE	28.95	88.79	1.85
16	53	347_GapA	17JNE	28.82	88.04	1.86
16	60	348_nisB	17JNI	25.91	75.11	1.96
16	61	348_nisB	17JNI	27.56	87.96	1.96
16	62	348_nisB	17JNI	26.96	75.22	1.95
16	63	348_nisB	17JNE	25.87	89.55	1.75
16	64	348_nisB	17JNE	25.74	89.65	1.75
16	65	348_nisB	17JNE	25.19	89.6	1.76
18	0	13_tetA	17JNI
18	1	13_tetA	17JNI
18	2	13_tetA	17JNI
18	3	13_tetA	17JNE	30.58	81.26	1.88
18	4	13_tetA	17JNE
18	5	13_tetA	17JNE
18	12	14_aphA3	17JNI	18.8	79.23	1.84
18	13	14_aphA3	17JNI	18.8	79.13	1.82
18	14	14_aphA3	17JNI	18.55	78.91	1.78
18	15	14_aphA3	17JNE	29.82	78.92	1.85
18	16	14_aphA3	17JNE
18	17	14_aphA3	17JNE	32.56	84.86	1.84
18	24	61_acrA	17JNI	19.26	81.28	1.79
18	25	61_acrA	17JNI	19.26	81.28	1.77
18	26	61_acrA	17JNI	19.33	81.29	1.79
18	27	61_acrA	17JNE	27.93	85.31	1.85
18	28	61_acrA	17JNE	27.97	85.34	1.86
18	29	61_acrA	17JNE	27.72	87.88	1.84
18	36	62_acrA	17JNI	19.15	82.04	1.78
18	37	62_acrA	17JNI	19.12	82.03	1.77
18	38	62_acrA	17JNI	19.15	82.06	1.77
18	39	62_acrA	17JNE	30.62	84.79	1.92
18	40	62_acrA	17JNE	31.01	86.7	1.89
18	41	62_acrA	17JNE	31.15	89.05	1.92
18	48	15_aph6ia	17JNI
18	49	15_aph6ia	17JNI
18	50	15_aph6ia	17JNI
18	51	15_aph6ia	17JNE
18	52	15_aph6ia	17JNE
18	53	15_aph6ia	17JNE
18	60	16_yyaR	17JNI	32.56	75.68	1.82
18	61	16_yyaR	17JNI
18	62	16_yyaR	17JNI
18	63	16_yyaR	17JNE
18	64	16_yyaR	17JNE
18	65	16_yyaR	17JNE
19	0	63_ereB	17JNI	24.27	79.05	1.87
19	1	63_ereB	17JNI	24.52	79	1.85
19	2	63_ereB	17JNI	24.41	79.14	1.92
19	3	63_ereB	17JNE
19	4	63_ereB	17JNE
19	5	63_ereB	17JNE	31.32	89	1.85
19	12	64_emrD	17JNI	21.62	89.05	1.93
19	13	64_emrD	17JNI	21.77	89	1.9
19	14	64_emrD	17JNI	22.09	88.97	1.88
19	15	64_emrD	17JNE	23.83	89.49	1.79
19	16	64_emrD	17JNE	24.55	89.24	1.8
19	17	64_emrD	17JNE	25.51	89.07	1.64
19	24	17_ermK	17JNI	29.48	76.32	1.91
19	25	17_ermK	17JNI
19	26	17_ermK	17JNI	29.97	74.78	1.91
19	27	17_ermK	17JNE
19	28	17_ermK	17JNE
19	29	17_ermK	17JNE	34.78	74.84	1.88
19	36	18_ermJ/ermD	17JNI
19	37	18_ermJ/ermD	17JNI
19	38	18_ermJ/ermD	17JNI
19	39	18_ermJ/ermD	17JNE
19	40	18_ermJ/ermD	17JNE
19	41	18_ermJ/ermD	17JNE
19	48	65_imiR	17JNI
19	49	65_imiR	17JNI
19	50	65_imiR	17JNI
19	51	65_imiR	17JNE
19	52	65_imiR	17JNE
19	53	65_imiR	17JNE
19	60	66_vanC	17JNI	24.76	77.24	1.88
19	61	66_vanC	17JNI	25.04	76.91	1.76
19	62	66_vanC	17JNI	24.62	77.1	1.83
19	63	66_vanC	17JNE
19	64	66_vanC	17JNE
19	65	66_vanC	17JNE
20	0	109_ampC	17JNI	18.86	81.19	1.86
20	1	109_ampC	17JNI	19.15	81.22	1.88
20	2	109_ampC	17JNI	19.14	81.24	1.89
20	3	109_ampC	17JNE	29.14	81.86	1.85
20	4	109_ampC	17JNE	29.25	81.86	1.84
20	5	109_ampC	17JNE	29.2	81.85	1.85
20	12	110_ampC	17JNI	17.47	84.4	1.99
20	13	110_ampC	17JNI	17.4	84.33	1.98
20	14	110_ampC	17JNI	17.46	84.3	1.97
20	15	110_ampC	17JNE	28.05	85.12	1.87
20	16	110_ampC	17JNE	29.24	84.88	1.86
20	17	110_ampC	17JNE	29.31	84.9	1.87
20	24	157_bacA	17JNI
20	25	157_bacA	17JNI
20	26	157_bacA	17JNI
20	27	157_bacA	17JNE
20	28	157_bacA	17JNE
20	29	157_bacA	17JNE
20	36	158_bacA	17JNI	18.36	82.33	1.92
20	37	158_bacA	17JNI	18.42	82.34	1.94
20	38	158_bacA	17JNI	18.39	82.38	1.94
20	39	158_bacA	17JNE
20	40	158_bacA	17JNE
20	41	158_bacA	17JNE
20	48	111_blaCMY2	17JNI	20.63	86.6	1.82
20	49	111_blaCMY2	17JNI	20.83	86.63	1.83
20	50	111_blaCMY2	17JNI	20.84	86.59	1.84
20	51	111_blaCMY2	17JNE	25.82	88.75	1.86
20	52	111_blaCMY2	17JNE	26.67	88.92	1.89
20	53	111_blaCMY2	17JNE	26.58	88.72	1.87
20	60	112_ampC/blaDHA	17JNI	21.58	82.49	1.79
20	61	112_ampC/blaDHA	17JNI	21.37	82.65	1.77
20	62	112_ampC/blaDHA	17JNI	21.58	82.53	1.8
20	63	112_ampC/blaDHA	17JNE
20	64	112_ampC/blaDHA	17JNE
20	65	112_ampC/blaDHA	17JNE	29.6	82.29	1.82
21	0	159_qacE?1	17JNI	14.65	78.27	1.85
21	1	159_qacE?1	17JNI	14.82	78.29	1.85
21	2	159_qacE?1	17JNI	14.85	78.29	1.87
21	3	159_qacE?1	17JNE	18.4	78.13	1.87
21	4	159_qacE?1	17JNE	18.34	78.08	1.87
21	5	159_qacE?1	17JNE	18.2	78.23	1.87
21	12	160_sdeB	17JNI	23.82	79.37	1.95
21	13	160_sdeB	17JNI	23.8	79.29	1.93
21	14	160_sdeB	17JNI	23.61	79.21	1.94
21	15	160_sdeB	17JNE
21	16	160_sdeB	17JNE
21	17	160_sdeB	17JNE
21	24	113_fox5	17JNI	16.78	87.43	1.9
21	25	113_fox5	17JNI	16.84	87.33	1.88
21	26	113_fox5	17JNI	16.93	87.46	1.89
21	27	113_fox5	17JNE	23.22	90.27	1.92
21	28	113_fox5	17JNE	23.5	90.35	1.92
21	29	113_fox5	17JNE	23.17	90.46	1.93
21	36	114_ampC	17JNI	23.76	89.21	1.8
21	37	114_ampC	17JNI	24.39	88.83	1.78
21	38	114_ampC	17JNI	24.28	87.24	1.78
21	39	114_ampC	17JNE	30.51	88.34	1.86
21	40	114_ampC	17JNE	31.59	86.37	1.87
21	41	114_ampC	17JNE
21	48	161_vanTC	17JNI	24.51	79.13	1.88
21	49	161_vanTC	17JNI	24.09	79.46	1.86
21	50	161_vanTC	17JNI	24.36	79.45	1.87
21	51	161_vanTC	17JNE
21	52	161_vanTC	17JNE
21	53	161_vanTC	17JNE
21	60	162_blaCTX-M	17JNI	20.61	86.45	1.75
21	61	162_blaCTX-M	17JNI	20.56	86.32	1.74
21	62	162_blaCTX-M	17JNI	20.64	86.64	1.76
21	63	162_blaCTX-M	17JNE	28.93	80.26	1.64
21	64	162_blaCTX-M	17JNE	28.15	89.02	1.65
21	65	162_blaCTX-M	17JNE	28.74	80.25	1.68
22	0	205_tnpA	17JNI	17.36	76.46	1.87
22	1	205_tnpA	17JNI	17.31	76.61	1.88
22	2	205_tnpA	17JNI	17.28	76.53	1.88
22	3	205_tnpA	17JNE	27.99	77.93	1.91
22	4	205_tnpA	17JNE	26.89	76.78	1.91
22	5	205_tnpA	17JNE	26.36	76.8	1.91
22	12	206_tnpA	17JNI	15.04	77.83	2
22	13	206_tnpA	17JNI	15.07	77.73	1.99
22	14	206_tnpA	17JNI	15.11	77.71	1.99
22	15	206_tnpA	17JNE	25.69	77.92	1.97
22	16	206_tnpA	17JNE	27.61	77.65	1.95
22	17	206_tnpA	17JNE	26.34	77.65	1.99
22	24	253_mtrC	17JNI
22	25	253_mtrC	17JNI
22	26	253_mtrC	17JNI
22	27	253_mtrC	17JNE	34.43	80.69	1.88
22	28	253_mtrC	17JNE
22	29	253_mtrC	17JNE
22	36	254_marR	17JNI	30.27	86.55	1.97
22	37	254_marR	17JNI	30.06	85.79	1.93
22	38	254_marR	17JNI	29.76	86.18	1.91
22	39	254_marR	17JNE	31.77	90.64	1.89
22	40	254_marR	17JNE	31.15	90.54	1.96
22	41	254_marR	17JNE	30.47	89.83	1.93
22	48	207_tnpA	17JNI	15.41	77.75	2.01
22	49	207_tnpA	17JNI	15.45	77.69	2.01
22	50	207_tnpA	17JNI	15.51	77.79	2.01
22	51	207_tnpA	17JNE	33.72	75.26	2
22	52	207_tnpA	17JNE
22	53	207_tnpA	17JNE	27.98	77.04	1.96
22	60	208_folA	17JNI	20.73	80.6	1.91
22	61	208_folA	17JNI	20.82	80.57	1.94
22	62	208_folA	17JNI	20.85	80.57	1.92
22	63	208_folA	17JNE
22	64	208_folA	17JNE
22	65	208_folA	17JNE
23	0	255_marR	17JNI	29.79	80.33	1.92
23	1	255_marR	17JNI	33.94	88.42	1.93
23	2	255_marR	17JNI	32.33	82.81	2.14
23	3	255_marR	17JNE	33.62	84.01	1.92
23	4	255_marR	17JNE	32.58	83.96	1.97
23	5	255_marR	17JNE	30.75	90.83	1.99
23	12	256_acrA	17JNI	19.84	85.01	1.97
23	13	256_acrA	17JNI	19.81	80.62	1.96
23	14	256_acrA	17JNI	19.82	84.69	1.95
23	15	256_acrA	17JNE	23.49	89.45	1.95
23	16	256_acrA	17JNE	23.92	89.05	1.89
23	17	256_acrA	17JNE	24.08	89.28	1.9
23	24	209_ermX	17JNI	16.84	83.07	1.84
23	25	209_ermX	17JNI	16.81	82.98	1.84
23	26	209_ermX	17JNI	16.94	82.97	1.78
23	27	209_ermX	17JNE	27.08	82.51	1.8
23	28	209_ermX	17JNE	28.69	82.77	1.79
23	29	209_ermX	17JNE	28.67	82.75	1.79
23	36	210_vanA	17JNI	22.09	80.83	1.82
23	37	210_vanA	17JNI	22.03	80.86	1.82
23	38	210_vanA	17JNI	21.99	80.88	1.81
23	39	210_vanA	17JNE
23	40	210_vanA	17JNE
23	41	210_vanA	17JNE
23	48	257_acrA	17JNI	19.51	88.23	2.05
23	49	257_acrA	17JNI	19.65	88.19	2.05
23	50	257_acrA	17JNI	19.73	88.24	2.04
23	51	257_acrA	17JNE	23.67	87.68	1.9
23	52	257_acrA	17JNE	23.51	88.45	1.9
23	53	257_acrA	17JNE	23.83	87.61	1.89
23	60	258_ampC	17JNI	28.29	83.46	1.84
23	61	258_ampC	17JNI	28.41	84.99	1.87
23	62	258_ampC	17JNI	28.45	87.39	1.89
23	63	258_ampC	17JNE
23	64	258_ampC	17JNE	33.38	88.82	1.87
23	65	258_ampC	17JNE	33.09	82.49	1.91
24	0	301_tet(36)	17JNI	31.75	78.1	1.92
24	1	301_tet(36)	17JNI
24	2	301_tet(36)	17JNI	31.07	78.12	1.92
24	3	301_tet(36)	17JNE
24	4	301_tet(36)	17JNE
24	5	301_tet(36)	17JNE
24	12	302_tet(37)	17JNI	30.59	86.73	1.83
24	13	302_tet(37)	17JNI	33.62	87.22	1.83
24	14	302_tet(37)	17JNI
24	15	302_tet(37)	17JNE	32.13	87.71	1.87
24	16	302_tet(37)	17JNE
24	17	302_tet(37)	17JNE
24	24	349_tetD	17JNI	22.3	80.87	1.79
24	25	349_tetD	17JNI	22.36	80.83	1.78
24	26	349_tetD	17JNI	22.51	80.83	1.8
24	27	349_tetD	17JNE
24	28	349_tetD	17JNE
24	29	349_tetD	17JNE
24	36	350_acrR	17JNI	19.05	84.71	1.9
24	37	350_acrR	17JNI	18.88	78.85	1.88
24	38	350_acrR	17JNI	18.89	78.88	1.88
24	39	350_acrR	17JNE	23.32	89.11	1.9
24	40	350_acrR	17JNE	23.54	89.25	1.89
24	41	350_acrR	17JNE	23.74	89.26	1.88
24	48	303_vanC1	17JNI	27.19	77.17	1.84
24	49	303_vanC1	17JNI	26.83	87.49	1.84
24	50	303_vanC1	17JNI	26.79	77.11	1.88
24	51	303_vanC1	17JNE
24	52	303_vanC1	17JNE
24	53	303_vanC1	17JNE
24	60	304_vanC2/vanC3	17JNI	24.2	79.87	2.11
24	61	304_vanC2/vanC3	17JNI	24.48	79.94	2.09
24	62	304_vanC2/vanC3	17JNI	24.38	86.67	2.11
24	63	304_vanC2/vanC3	17JNE	34.11	85.04	1.84
24	64	304_vanC2/vanC3	17JNE	33.37	85.34	1.98
24	65	304_vanC2/vanC3	17JNE	30.74	85.28	2.07
25	0	351_qach	17JNI	15.25	80.47	1.84
25	1	351_qach	17JNI	15.38	80.48	1.84
25	2	351_qach	17JNI	15.5	80.49	1.86
25	3	351_qach	17JNE	19.21	80.65	1.85
25	4	351_qach	17JNE	19.12	80.63	1.83
25	5	351_qach	17JNE	18.97	80.63	1.86
25	12	352_emrB/qacA	17JNI	29.6	77.57	1.92
25	13	352_emrB/qacA	17JNI	29.97	78.13	1.91
25	14	352_emrB/qacA	17JNI	30.07	77.34	1.9
25	15	352_emrB/qacA	17JNE
25	16	352_emrB/qacA	17JNE
25	17	352_emrB/qacA	17JNE
25	24	305_vanG	17JNI
25	25	305_vanG	17JNI
25	26	305_vanG	17JNI
25	27	305_vanG	17JNE
25	28	305_vanG	17JNE
25	29	305_vanG	17JNE
25	36	306_vanRB	17JNI	27.8	83.04	1.97
25	37	306_vanRB	17JNI	26.96	79.06	1.92
25	38	306_vanRB	17JNI	26.87	78.83	1.96
25	39	306_vanRB	17JNE	33.85	86.79	1.98
25	40	306_vanRB	17JNE	32.04	90	1.94
25	41	306_vanRB	17JNE	30.01	86.4	1.91
25	48	353_sdeB	17JNI	25.54	83.54	1.84
25	49	353_sdeB	17JNI	25.3	83.46	1.82
25	50	353_sdeB	17JNI	25.89	83.52	1.85
25	51	353_sdeB	17JNE
25	52	353_sdeB	17JNE	31.45	83.39	1.88
25	53	353_sdeB	17JNE
25	60	354_vanB	17JNI	22.61	81.79	1.88
25	61	354_vanB	17JNI	22.53	81.7	1.87
25	62	354_vanB	17JNI	22.53	81.8	1.86
25	63	354_vanB	17JNE	27.06	88.75	1.9
25	64	354_vanB	17JNE	27.82	88.3	1.91
25	65	354_vanB	17JNE	28.05	87.59	1.89
27	0	19_ermK	17JNI	31.27	85.24	1.79
27	1	19_ermK	17JNI	31.7	79.45	1.8
27	2	19_ermK	17JNI	32.49	78.9	1.79
27	3	19_ermK	17JNE
27	4	19_ermK	17JNE
27	5	19_ermK	17JNE	33.63	89.27	1.82
27	12	20_putative multidrug	17JNI	29.59	76.74	1.86
27	13	20_putative multidrug	17JNI	29.45	76.82	1.89
27	14	20_putative multidrug	17JNI
27	15	20_putative multidrug	17JNE
27	16	20_putative multidrug	17JNE
27	17	20_putative multidrug	17JNE
27	24	67_lnuB	17JNI	17.68	73.92	1.96
27	25	67_lnuB	17JNI	17.56	73.85	1.95
27	26	67_lnuB	17JNI	17.66	73.79	1.95
27	27	67_lnuB	17JNE	29.06	73.91	1.96
27	28	67_lnuB	17JNE
27	29	67_lnuB	17JNE	28.27	73.79	1.95
27	36	68_lnuB	17JNI	17.66	73.66	1.96
27	37	68_lnuB	17JNI	17.77	73.68	1.94
27	38	68_lnuB	17JNI	17.65	73.62	1.94
27	39	68_lnuB	17JNE
27	40	68_lnuB	17JNE	28.94	73.57	1.92
27	41	68_lnuB	17JNE
27	48	21_erm(35)	17JNI
27	49	21_erm(35)	17JNI
27	50	21_erm(35)	17JNI	31.07	74.08	2.08
27	51	21_erm(35)	17JNE
27	52	21_erm(35)	17JNE
27	53	21_erm(35)	17JNE
27	60	22_tet(36)	17JNI	27.77	84.01	1.94
27	61	22_tet(36)	17JNI	27.64	83.76	1.92
27	62	22_tet(36)	17JNI	28.72	83.44	1.93
27	63	22_tet(36)	17JNE	29.46	91	1.91
27	64	22_tet(36)	17JNE	30.2	89.16	1.97
27	65	22_tet(36)	17JNE	30.93	88.93	1.89
28	0	69_tetU	17JNI	26.62	78.87	1.75
28	1	69_tetU	17JNI	26.43	79.13	1.76
28	2	69_tetU	17JNI	26.75	78.79	1.76
28	3	69_tetU	17JNE
28	4	69_tetU	17JNE
28	5	69_tetU	17JNE
28	12	70_tetU	17JNI	25.92	76.7	1.83
28	13	70_tetU	17JNI	27.42	80.01	1.9
28	14	70_tetU	17JNI	26.16	79.95	1.85
28	15	70_tetU	17JNE	31.15	85.65	1.99
28	16	70_tetU	17JNE	31.57	83.89	1.94
28	17	70_tetU	17JNE
28	24	23_ermF	17JNI	21.05	73.84	1.89
28	25	23_ermF	17JNI	21.09	73.87	1.92
28	26	23_ermF	17JNI	21.11	73.81	1.93
28	27	23_ermF	17JNE	23.73	74	1.93
28	28	23_ermF	17JNE	23.62	73.93	1.93
28	29	23_ermF	17JNE	22.98	73.88	1.93
28	36	24_cfiA	17JNI	31.11	85.55	1.95
28	37	24_cfiA	17JNI	30.77	88.05	1.97
28	38	24_cfiA	17JNI	31.52	83.56	1.96
28	39	24_cfiA	17JNE	30.03	88.88	1.86
28	40	24_cfiA	17JNE	31.45	88.71	1.87
28	41	24_cfiA	17JNE	30.85	85.84	1.88
28	48	71_vanC	17JNI	26.8	76.36	1.83
28	49	71_vanC	17JNI	27.34	76.32	1.82
28	50	71_vanC	17JNI	27.25	76.38	1.83
28	51	71_vanC	17JNE
28	52	71_vanC	17JNE
28	53	71_vanC	17JNE
28	60	72_vanC	17JNI	20.91	87.04	1.95
28	61	72_vanC	17JNI	21.32	86.97	1.97
28	62	72_vanC	17JNI	22.47	86.78	2
28	63	72_vanC	17JNE	21.65	88.43	1.87
28	64	72_vanC	17JNE	21.76	88.69	1.87
28	65	72_vanC	17JNE	21.79	88.59	1.87
29	0	115_blaOXA1/blaOXA30	17JNI	18.55	75.83	1.95
29	1	115_blaOXA1/blaOXA30	17JNI	18.63	75.84	1.94
29	2	115_blaOXA1/blaOXA30	17JNI	18.83	75.87	1.96
29	3	115_blaOXA1/blaOXA30	17JNE	22.13	75.96	1.95
29	4	115_blaOXA1/blaOXA30	17JNE	22.18	75.72	1.96
29	5	115_blaOXA1/blaOXA30	17JNE	22.19	75.83	1.95
29	12	116_blaCTX-M	17JNI	19.51	83.53	1.88
29	13	116_blaCTX-M	17JNI	19.79	83.56	1.9
29	14	116_blaCTX-M	17JNI	19.57	83.43	1.87
29	15	116_blaCTX-M	17JNE	25.83	87.73	2.06
29	16	116_blaCTX-M	17JNE	27.82	87.19	2.09
29	17	116_blaCTX-M	17JNE	28.7	87	2.03
29	24	163_blaSHV	17JNI	21.14	85.92	1.89
29	25	163_blaSHV	17JNI	21.11	85.84	1.87
29	26	163_blaSHV	17JNI	21.38	85.88	1.89
29	27	163_blaSHV	17JNE
29	28	163_blaSHV	17JNE	34.57	79.31	1.95
29	29	163_blaSHV	17JNE
29	36	164_blaTEM	17JNI	18.02	78.76	1.9
29	37	164_blaTEM	17JNI	18.29	78.89	1.91
29	38	164_blaTEM	17JNI	18.16	78.86	1.89
29	39	164_blaTEM	17JNE	23.24	79.13	1.96
29	40	164_blaTEM	17JNE	23.22	78.79	1.92
29	41	164_blaTEM	17JNE	22.74	78.8	1.91
29	48	117_blaCTX-M	17JNI	20.42	76.92	1.85
29	49	117_blaCTX-M	17JNI	20.37	76.94	1.82
29	50	117_blaCTX-M	17JNI	20.44	77.02	1.83
29	51	117_blaCTX-M	17JNE	25.89	89.34	1.79
29	52	117_blaCTX-M	17JNE	26.22	89.53	1.8
29	53	117_blaCTX-M	17JNE	26.45	89.3	1.78
29	60	118_blaCTX-M	17JNI	28.7	82.75	1.86
29	61	118_blaCTX-M	17JNI	27.21	83.23	1.83
29	62	118_blaCTX-M	17JNI	27.94	83.91	1.82
29	63	118_blaCTX-M	17JNE
29	64	118_blaCTX-M	17JNE	34.97	87.86	1.78
29	65	118_blaCTX-M	17JNE
30	0	165_blaCTX-M	17JNI	20.97	85.65	1.86
30	1	165_blaCTX-M	17JNI	20.67	85.53	1.86
30	2	165_blaCTX-M	17JNI	21	85.46	1.85
30	3	165_blaCTX-M	17JNE	33.93	86.22	1.85
30	4	165_blaCTX-M	17JNE
30	5	165_blaCTX-M	17JNE
30	12	166_aph	17JNI
30	13	166_aph	17JNI
30	14	166_aph	17JNI
30	15	166_aph	17JNE
30	16	166_aph	17JNE
30	17	166_aph	17JNE
30	24	119_blaCTX-M	17JNI	21.83	88.19	1.81
30	25	119_blaCTX-M	17JNI	22.17	88.2	1.87
30	26	119_blaCTX-M	17JNI	22.31	88.28	1.86
30	27	119_blaCTX-M	17JNE	24.99	90.17	1.89
30	28	119_blaCTX-M	17JNE	25.76	90.12	1.96
30	29	119_blaCTX-M	17JNE	25.71	90.29	1.94
30	36	120_blaGES	17JNI	19.39	79.47	1.86
30	37	120_blaGES	17JNI	19.64	79.68	1.91
30	38	120_blaGES	17JNI	19.51	79.6	1.86
30	39	120_blaGES	17JNE	22.07	79.69	1.93
30	40	120_blaGES	17JNE	21.92	79.5	1.9
30	41	120_blaGES	17JNE	21.77	79.54	1.91
30	48	167_aadA2	17JNI	15.32	80.05	1.98
30	49	167_aadA2	17JNI	15.31	79.98	1.96
30	50	167_aadA2	17JNI	15.42	80.02	1.96
30	51	167_aadA2	17JNE	20.95	79.59	1.92
30	52	167_aadA2	17JNE	21.05	79.63	1.94
30	53	167_aadA2	17JNE	21.1	79.46	1.9
30	60	168_aadA9	17JNI	28.41	89.66	1.78
30	61	168_aadA9	17JNI	27.38	84.88	1.77
30	62	168_aadA9	17JNI	27.36	85.23	1.73
30	63	168_aadA9	17JNE	30.07	88.6	1.8
30	64	168_aadA9	17JNE	31.16	89.08	1.84
30	65	168_aadA9	17JNE	30.31	88.18	1.8
31	0	211_vanB	17JNI	25.09	85.7	1.98
31	1	211_vanB	17JNI	25.05	85.46	2.01
31	2	211_vanB	17JNI	25.22	85.86	2.03
31	3	211_vanB	17JNE	26.23	89.54	2.05
31	4	211_vanB	17JNE	27.08	89.51	2.02
31	5	211_vanB	17JNE	27.15	89.7	1.95
31	12	212_vanB	17JNI	26	81.11	1.79
31	13	212_vanB	17JNI	26.02	81.2	1.83
31	14	212_vanB	17JNI	26.9	81.08	1.84
31	15	212_vanB	17JNE
31	16	212_vanB	17JNE
31	17	212_vanB	17JNE
31	24	259_ampC	17JNI	22.76	86.87	1.82
31	25	259_ampC	17JNI	23.16	86.86	1.79
31	26	259_ampC	17JNI	22.85	86.92	1.82
31	27	259_ampC	17JNE	29.74	91.42	1.73
31	28	259_ampC	17JNE	30.87	91.35	1.76
31	29	259_ampC	17JNE	29.88	91.47	1.77
31	36	260_qacA/qacB	17JNI
31	37	260_qacA/qacB	17JNI
31	38	260_qacA/qacB	17JNI
31	39	260_qacA/qacB	17JNE
31	40	260_qacA/qacB	17JNE
31	41	260_qacA/qacB	17JNE
31	48	213_vanD	17JNI
31	49	213_vanD	17JNI	28.35	74.96	1.87
31	50	213_vanD	17JNI	28.5	75.07	1.87
31	51	213_vanD	17JNE
31	52	213_vanD	17JNE
31	53	213_vanD	17JNE
31	60	214_vanHD	17JNI	28.05	83.21	1.81
31	61	214_vanHD	17JNI	28.99	89.53	1.79
31	62	214_vanHD	17JNI	32.87	83.54	1.87
31	63	214_vanHD	17JNE	30.03	88.45	1.83
31	64	214_vanHD	17JNE	31.13	87.41	1.87
31	65	214_vanHD	17JNE	32.23	87.12	1.86
32	0	261_qac	17JNI
32	1	261_qac	17JNI	34.93	84.21	1.87
32	2	261_qac	17JNI
32	3	261_qac	17JNE
32	4	261_qac	17JNE
32	5	261_qac	17JNE
32	12	262_qacA	17JNI	30.23	73.67	2
32	13	262_qacA	17JNI	29.1	80.29	1.93
32	14	262_qacA	17JNI	29.67	73.42	2.05
32	15	262_qacA	17JNE	29.71	73.79	2.07
32	16	262_qacA	17JNE	29.34	74.24	2.02
32	17	262_qacA	17JNE	29.27	73.63	2.01
32	24	215_vanHB	17JNI	23.9	88.53	1.87
32	25	215_vanHB	17JNI	23.69	88.52	1.88
32	26	215_vanHB	17JNI	24.25	88.33	1.9
32	27	215_vanHB	17JNE	23.26	89.73	1.81
32	28	215_vanHB	17JNE	24.51	89.53	1.81
32	29	215_vanHB	17JNE	23.68	89.85	1.82
32	36	216_vanRA	17JNI	21.78	79.19	1.91
32	37	216_vanRA	17JNI	22.35	79.23	1.93
32	38	216_vanRA	17JNI	21.91	79.21	1.9
32	39	216_vanRA	17JNE
32	40	216_vanRA	17JNE
32	41	216_vanRA	17JNE
32	48	263_vatE	17JNI	29.26	78.55	1.9
32	49	263_vatE	17JNI
32	50	263_vatE	17JNI
32	51	263_vatE	17JNE
32	52	263_vatE	17JNE	33.48	82.52	1.95
32	53	263_vatE	17JNE
32	60	264_vgaB	17JNI	33.73	66.16	1.55
32	61	264_vgaB	17JNI	30.08	66.98	1.65
32	62	264_vgaB	17JNI
32	63	264_vgaB	17JNE	28.59	78.81	1.6
32	64	264_vgaB	17JNE	30.43	66.97	1.68
32	65	264_vgaB	17JNE	29.65	67.01	1.7
33	0	307_vanRC	17JNI	25.91	76.02	1.66
33	1	307_vanRC	17JNI	25.54	76.07	1.71
33	2	307_vanRC	17JNI	25.89	76.08	1.7
33	3	307_vanRC	17JNE
33	4	307_vanRC	17JNE
33	5	307_vanRC	17JNE
33	12	308_vanRC4	17JNI	26.94	78.5	1.95
33	13	308_vanRC4	17JNI	27.72	77.55	1.92
33	14	308_vanRC4	17JNI	26.56	77.43	1.88
33	15	308_vanRC4	17JNE
33	16	308_vanRC4	17JNE
33	17	308_vanRC4	17JNE
33	24	355_marR	17JNI	22.16	80.89	1.91
33	25	355_marR	17JNI	22.01	80.86	1.92
33	26	355_marR	17JNI	22.18	80.99	1.94
33	27	355_marR	17JNE	31.1	81.34	1.88
33	28	355_marR	17JNE
33	29	355_marR	17JNE	31.42	81.05	1.91
33	36	356_qac_new	17JNI
33	37	356_qac_new	17JNI	29.97	78.36	1.92
33	38	356_qac_new	17JNI
33	39	356_qac_new	17JNE
33	40	356_qac_new	17JNE
33	41	356_qac_new	17JNE
33	48	309_vanRD	17JNI	29.65	75.83	1.98
33	49	309_vanRD	17JNI
33	50	309_vanRD	17JNI	29.53	75.94	1.99
33	51	309_vanRD	17JNE
33	52	309_vanRD	17JNE
33	53	309_vanRD	17JNE
33	60	310_vanSB	17JNI	26.72	79.31	1.8
33	61	310_vanSB	17JNI	27.56	79.09	1.83
33	62	310_vanSB	17JNI	26.97	79.51	1.76
33	63	310_vanSB	17JNE	31.33	84.37	2.05
33	64	310_vanSB	17JNE	33.26	84.84	1.83
33	65	310_vanSB	17JNE	32.23	79.62	1.78
34	0	357_pbp2b	17JNI	27.99	89.35	1.71
34	1	357_pbp2b	17JNI	27.15	89.27	1.74
34	2	357_pbp2b	17JNI	25.5	89.14	1.76
34	3	357_pbp2b	17JNE	28.26	89.86	1.71
34	4	357_pbp2b	17JNE	30.65	90	1.77
34	5	357_pbp2b	17JNE	29.29	89.98	1.72
34	12	358_trfa	17JNI
34	13	358_trfa	17JNI
34	14	358_trfa	17JNI	33.91	82.82	1.81
34	15	358_trfa	17JNE	29.24	80.28	1.91
34	16	358_trfa	17JNE	29.21	88.94	1.88
34	17	358_trfa	17JNE	29.69	80.12	1.89
34	24	311_vanSC	17JNI	27.27	79.31	1.89
34	25	311_vanSC	17JNI	28.11	78.77	1.94
34	26	311_vanSC	17JNI	29.6	78.94	1.89
34	27	311_vanSC	17JNE	31.55	90.46	1.91
34	28	311_vanSC	17JNE
34	29	311_vanSC	17JNE
34	36	312_vanSC	17JNI	25.11	76.48	1.78
34	37	312_vanSC	17JNI	25.61	76.68	1.8
34	38	312_vanSC	17JNI	25.49	76.5	1.79
34	39	312_vanSC	17JNE	32.17	79.25	1.92
34	40	312_vanSC	17JNE
34	41	312_vanSC	17JNE
34	48	359_intI1F165_clinical	17JNI	14.52	90.19	1.82
34	49	359_intI1F165_clinical	17JNI	14.56	90.09	1.8
34	50	359_intI1F165_clinical	17JNI	14.63	90.22	1.79
34	51	359_intI1F165_clinical	17JNE	17.83	90.07	1.8
34	52	359_intI1F165_clinical	17JNE	17.91	90.18	1.79
34	53	359_intI1F165_clinical	17JNE	18.06	90.05	1.78
34	60	360_int2	17JNI	20.2	79.94	1.85
34	61	360_int2	17JNI	20.53	80	1.86
34	62	360_int2	17JNI	20.58	79.99	1.87
34	63	360_int2	17JNE
34	64	360_int2	17JNE
34	65	360_int2	17JNE
36	0	25_Tp614	17JNI	22.54	77.99	1.88
36	1	25_Tp614	17JNI	22.49	78.01	1.87
36	2	25_Tp614	17JNI	22.72	77.95	1.89
36	3	25_Tp614	17JNE	34.97	75.74	1.81
36	4	25_Tp614	17JNE	33.5	76.42	1.88
36	5	25_Tp614	17JNE	32.74	76.47	1.88
36	12	26_IS613	17JNI	23.18	80.18	1.98
36	13	26_IS613	17JNI	23.02	80	1.99
36	14	26_IS613	17JNI	22.86	79.63	1.99
36	15	26_IS613	17JNE	28.06	82.19	1.91
36	16	26_IS613	17JNE	29.5	79.24	1.93
36	17	26_IS613	17JNE	30.65	80.84	2.03
36	24	73_vatD	17JNI
36	25	73_vatD	17JNI
36	26	73_vatD	17JNI
36	27	73_vatD	17JNE
36	28	73_vatD	17JNE
36	29	73_vatD	17JNE
36	36	74_vatE	17JNI	27.76	76.3	1.92
36	37	74_vatE	17JNI	27.91	76.45	1.94
36	38	74_vatE	17JNI	28.24	76.43	2.03
36	39	74_vatE	17JNE	30.47	74.9	1.97
36	40	74_vatE	17JNE	31.16	76.08	2.03
36	41	74_vatE	17JNE	29.77	75.64	2
36	48	27_bexA	17JNI	29.3	78.75	1.85
36	49	27_bexA	17JNI	32.63	84.74	1.94
36	50	27_bexA	17JNI	32.8	86.75	1.96
36	51	27_bexA	17JNE	34.04	88.68	1.86
36	52	27_bexA	17JNE
36	53	27_bexA	17JNE
36	60	28_bla-ACC-1	17JNI	24.78	86.69	1.84
36	61	28_bla-ACC-1	17JNI	24.63	78.29	1.77
36	62	28_bla-ACC-1	17JNI	25.22	86.89	1.88
36	63	28_bla-ACC-1	17JNE	33.15	85.87	1.8
36	64	28_bla-ACC-1	17JNE	34.94	88.77	1.78
36	65	28_bla-ACC-1	17JNE
37	0	75_uidA	17JNI	18.35	89.52	1.82
37	1	75_uidA	17JNI	18.6	89.54	1.84
37	2	75_uidA	17JNI	18.55	89.53	1.84
37	3	75_uidA	17JNE	25.63	89.39	1.83
37	4	75_uidA	17JNE	25.22	89.56	1.85
37	5	75_uidA	17JNE	25.09	89.44	1.85
37	12	76_fosX	17JNI
37	13	76_fosX	17JNI
37	14	76_fosX	17JNI
37	15	76_fosX	17JNE
37	16	76_fosX	17JNE
37	17	76_fosX	17JNE
37	24	29_ampC	17JNI	19.56	80.95	1.75
37	25	29_ampC	17JNI	19.71	80.92	1.77
37	26	29_ampC	17JNI	19.78	81.06	1.8
37	27	29_ampC	17JNE	27.14	85.61	1.91
37	28	29_ampC	17JNE	27.08	85.48	1.9
37	29	29_ampC	17JNE	26.25	85.53	1.98
37	36	30_ampC	17JNI	18.87	81.25	1.81
37	37	30_ampC	17JNI	18.98	81.22	1.77
37	38	30_ampC	17JNI	19	81.27	1.78
37	39	30_ampC	17JNE	28.32	87.06	1.89
37	40	30_ampC	17JNE	29.6	86.7	1.88
37	41	30_ampC	17JNE	28.72	91.25	1.85
37	48	77_lmrA	17JNI	24.32	76.22	1.93
37	49	77_lmrA	17JNI	24.4	76.15	1.93
37	50	77_lmrA	17JNI	24.23	76.25	1.94
37	51	77_lmrA	17JNE
37	52	77_lmrA	17JNE
37	53	77_lmrA	17JNE
37	60	78_mdtA	17JNI	26.63	75.43	1.88
37	61	78_mdtA	17JNI	25.92	75.42	1.86
37	62	78_mdtA	17JNI	26.28	75.51	1.87
37	63	78_mdtA	17JNE
37	64	78_mdtA	17JNE
37	65	78_mdtA	17JNE
38	0	121_blaSFO	17JNI	24.23	87.58	1.77
38	1	121_blaSFO	17JNI	23.4	87.62	1.75
38	2	121_blaSFO	17JNI	23.37	87.6	1.79
38	3	121_blaSFO	17JNE	25.75	89.04	1.85
38	4	121_blaSFO	17JNE	25.9	89.11	1.86
38	5	121_blaSFO	17JNE	25.54	89.26	1.86
38	12	122_blaTLA	17JNI
38	13	122_blaTLA	17JNI
38	14	122_blaTLA	17JNI
38	15	122_blaTLA	17JNE
38	16	122_blaTLA	17JNE
38	17	122_blaTLA	17JNE
38	24	169_aadA	17JNI	16.56	81.58	1.85
38	25	169_aadA	17JNI	16.78	81.67	1.87
38	26	169_aadA	17JNI	16.85	81.68	1.88
38	27	169_aadA	17JNE	22.92	81.56	1.88
38	28	169_aadA	17JNE	22.56	81.59	1.88
38	29	169_aadA	17JNE	22.48	81.6	1.89
38	36	170_aphA1	17JNI	15.2	76.36	1.93
38	37	170_aphA1	17JNI	15.27	76.39	1.95
38	38	170_aphA1	17JNI	15.31	76.4	1.95
38	39	170_aphA1	17JNE	25.64	76.38	1.93
38	40	170_aphA1	17JNE	26.62	76.29	1.94
38	41	170_aphA1	17JNE	25.27	76.33	1.92
38	48	123_blaZ	17JNI	28.22	74.64	1.92
38	49	123_blaZ	17JNI
38	50	123_blaZ	17JNI	29.76	73.17	1.91
38	51	123_blaZ	17JNE
38	52	123_blaZ	17JNE
38	53	123_blaZ	17JNE
38	60	124_qacH	17JNI	21.67	78.86	1.78
38	61	124_qacH	17JNI	21.53	78.87	1.78
38	62	124_qacH	17JNI	21.68	78.78	1.75
38	63	124_qacH	17JNE	26.91	78.76	1.83
38	64	124_qacH	17JNE	26.21	78.53	1.82
38	65	124_qacH	17JNE	27.2	79.23	1.8
39	0	171_aphA3	17JNI	17.39	76.27	1.89
39	1	171_aphA3	17JNI	17.68	76.29	1.89
39	2	171_aphA3	17JNI	17.73	76.26	1.91
39	3	171_aphA3	17JNE	34.66	72.76	1.95
39	4	171_aphA3	17JNE
39	5	171_aphA3	17JNE	28.37	76.25	1.9
39	12	172_aac(6')-Ib	17JNI	15.58	82.02	1.91
39	13	172_aac(6')-Ib	17JNI	15.46	81.89	1.87
39	14	172_aac(6')-Ib	17JNI	15.25	81.48	1.82
39	15	172_aac(6')-Ib	17JNE	19.94	81.95	1.89
39	16	172_aac(6')-Ib	17JNE	19.9	81.93	1.9
39	17	172_aac(6')-Ib	17JNE	19.72	81.93	1.91
39	24	125_qacH	17JNI	20.8	78.63	1.9
39	25	125_qacH	17JNI	20.83	78.63	1.89
39	26	125_qacH	17JNI	20.94	78.65	1.91
39	27	125_qacH	17JNE	22.72	78.7	1.91
39	28	125_qacH	17JNE	22.38	78.72	1.9
39	29	125_qacH	17JNE	22.45	78.68	1.91
39	36	126_qacE?1	17JNI	14.5	78.5	1.79
39	37	126_qacE?1	17JNI
39	38	126_qacE?1	17JNI	14.83	78.76	1.86
39	39	126_qacE?1	17JNE	18.56	78.85	1.86
39	40	126_qacE?1	17JNE	18.51	78.88	1.89
39	41	126_qacE?1	17JNE	18.39	78.87	1.87
39	48	173_aadA9	17JNI	26.58	81.46	1.83
39	49	173_aadA9	17JNI	27.47	86.7	1.83
39	50	173_aadA9	17JNI	26.89	81.24	1.86
39	51	173_aadA9	17JNE	33.03	85.34	1.9
39	52	173_aadA9	17JNE	33.46	89.45	1.9
39	53	173_aadA9	17JNE	32.59	86.16	1.95
39	60	174_aadE	17JNI	18.75	71.58	1.97
39	61	174_aadE	17JNI	18.64	71.59	1.97
39	62	174_aadE	17JNI	18.8	71.67	1.98
39	63	174_aadE	17JNE
39	64	174_aadE	17JNE
39	65	174_aadE	17JNE	28.82	71.64	1.97
40	0	217_vanRA	17JNI	21.65	78.74	1.88
40	1	217_vanRA	17JNI	21.65	78.76	1.87
40	2	217_vanRA	17JNI	21.68	78.75	1.87
40	3	217_vanRA	17JNE
40	4	217_vanRA	17JNE
40	5	217_vanRA	17JNE
40	12	218_vanSA	17JNI	21.78	75.49	1.86
40	13	218_vanSA	17JNI	21.94	75.67	1.89
40	14	218_vanSA	17JNI	22.23	75.7	1.89
40	15	218_vanSA	17JNE
40	16	218_vanSA	17JNE
40	17	218_vanSA	17JNE
40	24	265_vgaA	17JNI
40	25	265_vgaA	17JNI
40	26	265_vgaA	17JNI
40	27	265_vgaA	17JNE
40	28	265_vgaA	17JNE
40	29	265_vgaA	17JNE
40	36	266_vatB	17JNI
40	37	266_vatB	17JNI
40	38	266_vatB	17JNI
40	39	266_vatB	17JNE
40	40	266_vatB	17JNE
40	41	266_vatB	17JNE
40	48	219_vanWG	17JNI	28.53	78.52	1.88
40	49	219_vanWG	17JNI	29.94	78.69	1.85
40	50	219_vanWG	17JNI	29.62	78.71	1.86
40	51	219_vanWG	17JNE	34.89	74.03	1.79
40	52	219_vanWG	17JNE
40	53	219_vanWG	17JNE
40	60	220_vanWB	17JNI	26.34	81.23	1.8
40	61	220_vanWB	17JNI	27.66	81.17	1.81
40	62	220_vanWB	17JNI	26.16	81.32	1.83
40	63	220_vanWB	17JNE
40	64	220_vanWB	17JNE
40	65	220_vanWB	17JNE
41	0	267_vatC	17JNI
41	1	267_vatC	17JNI	34.01	78.15	1.91
41	2	267_vatC	17JNI	34.92	87.95	1.81
41	3	267_vatC	17JNE	32.35	84.6	1.88
41	4	267_vatC	17JNE	31.99	88.04	1.9
41	5	267_vatC	17JNE	31.25	84.67	1.87
41	12	268_vgbB	17JNI
41	13	268_vgbB	17JNI
41	14	268_vgbB	17JNI
41	15	268_vgbB	17JNE
41	16	268_vgbB	17JNE
41	17	268_vgbB	17JNE
41	24	221_vanXA	17JNI	22.09	77.86	1.92
41	25	221_vanXA	17JNI	22.08	77.87	1.91
41	26	221_vanXA	17JNI	22.57	77.89	1.92
41	27	221_vanXA	17JNE
41	28	221_vanXA	17JNE
41	29	221_vanXA	17JNE
41	36	222_vanXD	17JNI	28.99	80.44	1.86
41	37	222_vanXD	17JNI	29.31	80.38	1.82
41	38	222_vanXD	17JNI	28.09	79.98	1.91
41	39	222_vanXD	17JNE	33.95	73.79	1.95
41	40	222_vanXD	17JNE	31.84	74.01	1.98
41	41	222_vanXD	17JNE
41	48	269_vgbB	17JNI
41	49	269_vgbB	17JNI
41	50	269_vgbB	17JNI
41	51	269_vgbB	17JNE
41	52	269_vgbB	17JNE
41	53	269_vgbB	17JNE
41	60	270_ermY	17JNI
41	61	270_ermY	17JNI
41	62	270_ermY	17JNI
41	63	270_ermY	17JNE
41	64	270_ermY	17JNE
41	65	270_ermY	17JNE
42	0	313_vanSE	17JNI
42	1	313_vanSE	17JNI
42	2	313_vanSE	17JNI
42	3	313_vanSE	17JNE	32.87	89.62	1.92
42	4	313_vanSE	17JNE	34.44	89.62	1.82
42	5	313_vanSE	17JNE	33.19	89.53	1.91
42	12	314_vanTE	17JNI	28.55	77.1	1.84
42	13	314_vanTE	17JNI	27.1	76.8	1.87
42	14	314_vanTE	17JNI	27.38	76.87	1.86
42	15	314_vanTE	17JNE	34.03	87.72	1.84
42	16	314_vanTE	17JNE
42	17	314_vanTE	17JNE
42	24	361_int3	17JNI	20.33	83.96	1.83
42	25	361_int3	17JNI	20.38	83.92	1.83
42	26	361_int3	17JNI	20.54	83.89	1.84
42	27	361_int3	17JNE	26.11	83.84	1.86
42	28	361_int3	17JNE	26.88	83.73	1.88
42	29	361_int3	17JNE	27.08	83.86	1.86
42	36	362_NDM new	17JNI	23.44	81.85	1.73
42	37	362_NDM new	17JNI	23.25	81.97	1.72
42	38	362_NDM new	17JNI	23.42	81.74	1.74
42	39	362_NDM new	17JNE	31.39	87.84	1.58
42	40	362_NDM new	17JNE	31.29	87.86	1.62
42	41	362_NDM new	17JNE	30.52	87.75	1.72
42	48	315_vanTC	17JNI	25.43	79.82	1.81
42	49	315_vanTC	17JNI	25.11	79.66	1.83
42	50	315_vanTC	17JNI	24.81	79.57	1.8
42	51	315_vanTC	17JNE	23.06	83.89	1.8
42	52	315_vanTC	17JNE	23.1	83.92	1.81
42	53	315_vanTC	17JNE	23.16	83.9	1.8
42	60	316_vanTG	17JNI	32.77	73.93	1.88
42	61	316_vanTG	17JNI	29.35	73.58	1.86
42	62	316_vanTG	17JNI
42	63	316_vanTG	17JNE
42	64	316_vanTG	17JNE
42	65	316_vanTG	17JNE
43	0	363_Sul1 New	17JNI	14.62	82.99	1.83
43	1	363_Sul1 New	17JNI	15.17	83.12	1.83
43	2	363_Sul1 New	17JNI	15	83.03	1.82
43	3	363_Sul1 New	17JNE	16.41	83.05	1.84
43	4	363_Sul1 New	17JNE	16.36	83.05	1.85
43	5	363_Sul1 New	17JNE	16.33	83.07	1.85
43	12	364_inti1	17JNI	14.52	90.31	1.79
43	13	364_inti1	17JNI	14.39	90.31	1.8
43	14	364_inti1	17JNI	14.47	90.28	1.79
43	15	364_inti1	17JNE	17.99	90.32	1.8
43	16	364_inti1	17JNE	18.09	90.31	1.8
43	17	364_inti1	17JNE	18.08	90.26	1.81
43	24	317_vanYB	17JNI	27.59	82.71	1.79
43	25	317_vanYB	17JNI	26.95	82.74	1.78
43	26	317_vanYB	17JNI	27.42	82.71	1.82
43	27	317_vanYB	17JNE	32.78	86.74	1.83
43	28	317_vanYB	17JNE
43	29	317_vanYB	17JNE	33.77	78.61	1.92
43	36	318_vanYD	17JNI	27.04	86.31	1.92
43	37	318_vanYD	17JNI	26.65	86.39	1.89
43	38	318_vanYD	17JNI	26.83	86.37	1.89
43	39	318_vanYD	17JNE	28.61	90.15	1.86
43	40	318_vanYD	17JNE	30.29	89.7	1.95
43	41	318_vanYD	17JNE	28.47	91.02	1.88
43	48	365_orf37-IS26	17JNI	21.49	89.03	1.76
43	49	365_orf37-IS26	17JNI	21.77	89.05	1.77
43	50	365_orf37-IS26	17JNI	22.02	89.09	1.77
43	51	365_orf37-IS26	17JNE	28.45	88.84	1.9
43	52	365_orf37-IS26	17JNE	29.35	89.03	1.88
43	53	365_orf37-IS26	17JNE	29.35	88.77	1.94
43	60	366_orf39-IS26	17JNI	20.85	88.86	1.81
43	61	366_orf39-IS26	17JNI	20.97	88.87	1.79
43	62	366_orf39-IS26	17JNI	20.93	88.88	1.82
43	63	366_orf39-IS26	17JNE	29.03	91.81	1.84
43	64	366_orf39-IS26	17JNE	30.73	91.82	1.83
43	65	366_orf39-IS26	17JNE	31.4	91.65	1.83
45	0	31_ampC	17JNI	18.03	81.26	1.74
45	1	31_ampC	17JNI	17.94	81.41	1.77
45	2	31_ampC	17JNI	18.36	81.32	1.81
45	3	31_ampC	17JNE
45	4	31_ampC	17JNE
45	5	31_ampC	17JNE
45	12	32_blaCMY	17JNI	19.76	81.25	1.79
45	13	32_blaCMY	17JNI	19.72	81.27	1.81
45	14	32_blaCMY	17JNI	19.64	81.1	1.78
45	15	32_blaCMY	17JNE
45	16	32_blaCMY	17JNE
45	17	32_blaCMY	17JNE
45	24	79_nisB	17JNI	29.82	77.6	1.85
45	25	79_nisB	17JNI	27.45	77.56	1.85
45	26	79_nisB	17JNI	27.49	77.67	1.86
45	27	79_nisB	17JNE
45	28	79_nisB	17JNE
45	29	79_nisB	17JNE
45	36	80_mdetl1	17JNI
45	37	80_mdetl1	17JNI
45	38	80_mdetl1	17JNI
45	39	80_mdetl1	17JNE
45	40	80_mdetl1	17JNE
45	41	80_mdetl1	17JNE
45	48	33_ampC	17JNI	24.54	86.96	1.68
45	49	33_ampC	17JNI	24.13	86.48	1.75
45	50	33_ampC	17JNI	23.74	86.78	1.87
45	51	33_ampC	17JNE	27.44	87.49	1.94
45	52	33_ampC	17JNE	26.94	89.81	1.92
45	53	33_ampC	17JNE	27.32	87.64	1.95
45	60	34_blaMOX/blaCMY	17JNI	21.6	79.56	1.9
45	61	34_blaMOX/blaCMY	17JNI	21.48	79.6	1.89
45	62	34_blaMOX/blaCMY	17JNI	21.5	79.53	1.88
45	63	34_blaMOX/blaCMY	17JNE	27.83	88.18	1.93
45	64	34_blaMOX/blaCMY	17JNE	27.72	79.21	1.92
45	65	34_blaMOX/blaCMY	17JNE	28.64	88.38	1.96
46	0	81_mdtE/yhiU	17JNI	19.09	80.68	1.83
46	1	81_mdtE/yhiU	17JNI	18.91	80.61	1.85
46	2	81_mdtE/yhiU	17JNI	18.99	80.46	1.78
46	3	81_mdtE/yhiU	17JNE	28.62	86.89	1.92
46	4	81_mdtE/yhiU	17JNE	31.03	90.07	1.88
46	5	81_mdtE/yhiU	17JNE	31.03	89.76	1.87
46	12	82_yceE/mdtG	17JNI	18.56	80.52	2.1
46	13	82_yceE/mdtG	17JNI	18.53	80.56	2.11
46	14	82_yceE/mdtG	17JNI	18.63	80.51	2.1
46	15	82_yceE/mdtG	17JNE	26.7	80.73	2.03
46	16	82_yceE/mdtG	17JNE	27.92	80.8	2.04
46	17	82_yceE/mdtG	17JNE	31.73	82.05	2.09
46	24	35_blaOCH	17JNI	27.51	87	2.19
46	25	35_blaOCH	17JNI	27.08	87.47	2.2
46	26	35_blaOCH	17JNI	28.6	87.28	2.16
46	27	35_blaOCH	17JNE	29.18	89.13	1.96
46	28	35_blaOCH	17JNE	29.1	88.73	2.2
46	29	35_blaOCH	17JNE	28.78	88	1.93
46	36	36_blaPAO	17JNI	29.51	87.27	1.8
46	37	36_blaPAO	17JNI	27.28	82.88	1.8
46	38	36_blaPAO	17JNI	26.83	82.69	1.79
46	39	36_blaPAO	17JNE
46	40	36_blaPAO	17JNE
46	41	36_blaPAO	17JNE
46	48	83_yceE/mdtG	17JNI
46	49	83_yceE/mdtG	17JNI	29.44	81.24	1.93
46	50	83_yceE/mdtG	17JNI
46	51	83_yceE/mdtG	17JNE
46	52	83_yceE/mdtG	17JNE
46	53	83_yceE/mdtG	17JNE
46	60	84_yceL/mdtH	17JNI	27.32	88.8	1.94
46	61	84_yceL/mdtH	17JNI	27.64	88.87	1.94
46	62	84_yceL/mdtH	17JNI	27.7	88.79	1.95
46	63	84_yceL/mdtH	17JNE	27.72	89.65	1.93
46	64	84_yceL/mdtH	17JNE	28.51	89.67	1.91
46	65	84_yceL/mdtH	17JNE	28.52	89.66	1.95
47	0	127_cmlA1	17JNI	20.58	84.08	1.85
47	1	127_cmlA1	17JNI	20.69	84.11	1.88
47	2	127_cmlA1	17JNI	20.92	84.19	1.88
47	3	127_cmlA1	17JNE	26.35	89.93	1.89
47	4	127_cmlA1	17JNE	26.44	86.78	1.87
47	5	127_cmlA1	17JNE	26.37	89.67	1.89
47	12	128_cmlA1	17JNI	20.85	88.64	1.91
47	13	128_cmlA1	17JNI	20.74	88.66	1.9
47	14	128_cmlA1	17JNI	20.93	88.63	1.87
47	15	128_cmlA1	17JNE	25.38	88.35	1.88
47	16	128_cmlA1	17JNE	25.84	88.3	1.89
47	17	128_cmlA1	17JNE	26.11	88.35	1.9
47	24	175_str	17JNI	18.12	72.39	1.94
47	25	175_str	17JNI	18.27	72.4	1.93
47	26	175_str	17JNI	18.47	72.36	1.92
47	27	175_str	17JNE
47	28	175_str	17JNE	28.46	72.39	1.91
47	29	175_str	17JNE
47	36	176_strA	17JNI	19.03	79.65	1.83
47	37	176_strA	17JNI	19.1	79.66	1.83
47	38	176_strA	17JNI	18.89	79.6	1.84
47	39	176_strA	17JNE	25.35	79.64	1.87
47	40	176_strA	17JNE	27.36	79.48	1.87
47	41	176_strA	17JNE	27.86	79.47	1.87
47	48	129_cmx(A)	17JNI	18.51	85.24	1.82
47	49	129_cmx(A)	17JNI	19	85.27	1.8
47	50	129_cmx(A)	17JNI	18.88	85.35	1.88
47	51	129_cmx(A)	17JNE	22.49	84.8	1.84
47	52	129_cmx(A)	17JNE	22.48	88.79	1.84
47	53	129_cmx(A)	17JNE	22.23	88.03	1.84
47	60	130_catA1	17JNI	22.46	79.14	1.84
47	61	130_catA1	17JNI	22.46	79.16	1.84
47	62	130_catA1	17JNI	22.7	79.17	1.83
47	63	130_catA1	17JNE	27.33	79.16	1.87
47	64	130_catA1	17JNE	27.51	79.12	1.86
47	65	130_catA1	17JNE
48	0	177_strB	17JNI	15.28	83.87	1.86
48	1	177_strB	17JNI	15.42	83.92	1.88
48	2	177_strB	17JNI	15.47	83.88	1.85
48	3	177_strB	17JNE	18.28	84	1.86
48	4	177_strB	17JNE	18.52	83.81	1.87
48	5	177_strB	17JNE	19.02	83.94	1.87
48	12	178_sul1	17JNI
48	13	178_sul1	17JNI
48	14	178_sul1	17JNI
48	15	178_sul1	17JNE
48	16	178_sul1	17JNE
48	17	178_sul1	17JNE
48	24	131_rarD	17JNI	21.52	85.14	2.03
48	25	131_rarD	17JNI	21.53	85.16	2.03
48	26	131_rarD	17JNI	21.47	85.14	2.01
48	27	131_rarD	17JNE	24.52	85.05	1.98
48	28	131_rarD	17JNE	25.11	85.68	1.96
48	29	131_rarD	17JNE	24.31	85.12	2.01
48	36	132_rarD	17JNI	18.61	80.02	1.9
48	37	132_rarD	17JNI	18.63	80.02	1.89
48	38	132_rarD	17JNI	18.57	79.97	1.86
48	39	132_rarD	17JNE	32.33	75.49	1.83
48	40	132_rarD	17JNE	29.64	79.62	1.93
48	41	132_rarD	17JNE	32.46	75.52	1.93
48	48	179_tetO	17JNI	19.36	76.34	1.92
48	49	179_tetO	17JNI	19.52	76.4	1.92
48	50	179_tetO	17JNI	19.63	76.5	1.94
48	51	179_tetO	17JNE	22.5	76.52	1.94
48	52	179_tetO	17JNE	22.94	76.44	1.95
48	53	179_tetO	17JNE	22.99	76.4	1.91
48	60	180_tetA	17JNI	17.54	81.94	1.84
48	61	180_tetA	17JNI	17.68	82	1.87
48	62	180_tetA	17JNI	17.63	81.98	1.85
48	63	180_tetA	17JNE	20.16	87.78	1.87
48	64	180_tetA	17JNE
48	65	180_tetA	17JNE	20.12	81.68	1.85
49	0	223_vanXB	17JNI	26.96	77.68	1.86
49	1	223_vanXB	17JNI	25.69	77.92	1.9
49	2	223_vanXB	17JNI	25.93	78	1.9
49	3	223_vanXB	17JNE	28.95	78.05	1.93
49	4	223_vanXB	17JNE
49	5	223_vanXB	17JNE
49	12	224_vatB	17JNI
49	13	224_vatB	17JNI
49	14	224_vatB	17JNI
49	15	224_vatB	17JNE
49	16	224_vatB	17JNE
49	17	224_vatB	17JNE
49	24	271_tet(38)	17JNI
49	25	271_tet(38)	17JNI
49	26	271_tet(38)	17JNI
49	27	271_tet(38)	17JNE
49	28	271_tet(38)	17JNE
49	29	271_tet(38)	17JNE
49	36	272_lnuA	17JNI
49	37	272_lnuA	17JNI
49	38	272_lnuA	17JNI
49	39	272_lnuA	17JNE
49	40	272_lnuA	17JNE
49	41	272_lnuA	17JNE
49	48	225_vatC	17JNI
49	49	225_vatC	17JNI
49	50	225_vatC	17JNI	33.87	75.21	1.91
49	51	225_vatC	17JNE
49	52	225_vatC	17JNE	30.77	73.34	1.94
49	53	225_vatC	17JNE
49	60	226_vgaA	17JNI	33.96	80.47	1.87
49	61	226_vgaA	17JNI
49	62	226_vgaA	17JNI
49	63	226_vgaA	17JNE
49	64	226_vgaA	17JNE
49	65	226_vgaA	17JNE	31.64	84.78	1.85
50	0	273_mphC	17JNI
50	1	273_mphC	17JNI
50	2	273_mphC	17JNI
50	3	273_mphC	17JNE
50	4	273_mphC	17JNE
50	5	273_mphC	17JNE
50	12	274_ermA	17JNI	29.79	75.18	2.03
50	13	274_ermA	17JNI	26.22	75.38	2.02
50	14	274_ermA	17JNI	25.96	75.25	2
50	15	274_ermA	17JNE
50	16	274_ermA	17JNE
50	17	274_ermA	17JNE
50	24	227_vgaB	17JNI	28.01	89.7	1.87
50	25	227_vgaB	17JNI	28.97	89.61	1.95
50	26	227_vgaB	17JNI	29.25	89.44	1.99
50	27	227_vgaB	17JNE	27.37	87.74	1.85
50	28	227_vgaB	17JNE	28.37	87.63	1.83
50	29	227_vgaB	17JNE	28.71	87.6	1.85
50	36	228_tetV	17JNI
50	37	228_tetV	17JNI
50	38	228_tetV	17JNI
50	39	228_tetV	17JNE
50	40	228_tetV	17JNE
50	41	228_tetV	17JNE	34.02	75.85	1.89
50	48	275_ermC	17JNI	31.22	74.65	2.05
50	49	275_ermC	17JNI	31.92	74.46	2.02
50	50	275_ermC	17JNI	28.76	74.54	1.88
50	51	275_ermC	17JNE
50	52	275_ermC	17JNE
50	53	275_ermC	17JNE
50	60	276_msrA	17JNI	31.94	86.83	1.89
50	61	276_msrA	17JNI	29.53	85.79	1.89
50	62	276_msrA	17JNI	30.16	89.82	1.88
50	63	276_msrA	17JNE	31.85	89.08	1.87
50	64	276_msrA	17JNE	31.4	88.07	1.9
50	65	276_msrA	17JNE	33.33	87.47	1.86
51	0	319_vanYD	17JNI	30.47	76.5	1.89
51	1	319_vanYD	17JNI	28.58	77.2	1.92
51	2	319_vanYD	17JNI	28.23	76.72	1.9
51	3	319_vanYD	17JNE	29.66	76.5	1.92
51	4	319_vanYD	17JNE
51	5	319_vanYD	17JNE
51	12	320_tet(35)	17JNI
51	13	320_tet(35)	17JNI
51	14	320_tet(35)	17JNI	33.76	89.54	1.88
51	15	320_tet(35)	17JNE
51	16	320_tet(35)	17JNE
51	17	320_tet(35)	17JNE
51	24	367_KPC BOB	17JNI	25.81	81.47	1.65
51	25	367_KPC BOB	17JNI	25.22	81.13	1.69
51	26	367_KPC BOB	17JNI	25.98	81.35	1.65
51	27	367_KPC BOB	17JNE	33.7	85.97	1.8
51	28	367_KPC BOB	17JNE	32.64	86.6	1.8
51	29	367_KPC BOB	17JNE	34.05	83.46	1.83
51	36	368_bla-SME	17JNI
51	37	368_bla-SME	17JNI
51	38	368_bla-SME	17JNI
51	39	368_bla-SME	17JNE
51	40	368_bla-SME	17JNE
51	41	368_bla-SME	17JNE
51	48	321_tet(34)	17JNI	29.42	85.54	1.9
51	49	321_tet(34)	17JNI	29.52	84.34	1.98
51	50	321_tet(34)	17JNI	30.45	85.41	1.99
51	51	321_tet(34)	17JNE	30.53	81.3	1.96
51	52	321_tet(34)	17JNE	29.07	75.28	1.9
51	53	321_tet(34)	17JNE	29.4	79.55	1.9
51	60	322_oxa58-marko	17JNI	17.42	80.38	1.86
51	61	322_oxa58-marko	17JNI	17.36	80.4	1.87
51	62	322_oxa58-marko	17JNI	17.41	80.44	1.86
51	63	322_oxa58-marko	17JNE	22.97	80.62	1.9
51	64	322_oxa58-marko	17JNE	23.05	80.49	1.88
51	65	322_oxa58-marko	17JNE	23.01	80.47	1.88
52	0	369_ISPps1-pseud	17JNI	16.83	83.9	1.82
52	1	369_ISPps1-pseud	17JNI	17.13	84	1.83
52	2	369_ISPps1-pseud	17JNI	17.19	83.98	1.83
52	3	369_ISPps1-pseud	17JNE	18.4	84.12	1.86
52	4	369_ISPps1-pseud	17JNE	18.3	84.01	1.86
52	5	369_ISPps1-pseud	17JNE	18.48	84.05	1.87
52	12	370_ISSm2-Xanthob	17JNI	19.39	81.02	1.92
52	13	370_ISSm2-Xanthob	17JNI	19.38	81.04	1.92
52	14	370_ISSm2-Xanthob	17JNI	19.44	80.88	1.91
52	15	370_ISSm2-Xanthob	17JNE	19.45	80.94	1.95
52	16	370_ISSm2-Xanthob	17JNE	19.49	80.88	1.95
52	17	370_ISSm2-Xanthob	17JNE	19.53	80.88	1.94
52	24	323_kpc-3-marko	17JNI	25	87.42	1.76
52	25	323_kpc-3-marko	17JNI	25.05	87.51	1.78
52	26	323_kpc-3-marko	17JNI	24.58	87.42	1.77
52	27	323_kpc-3-marko	17JNE	29.68	87.49	1.8
52	28	323_kpc-3-marko	17JNE
52	29	323_kpc-3-marko	17JNE
52	36	324_ctxm32_marko	17JNI	19.77	83.89	1.87
52	37	324_ctxm32_marko	17JNI	19.96	83.93	1.89
52	38	324_ctxm32_marko	17JNI	19.71	83.87	1.86
52	39	324_ctxm32_marko	17JNE	25.8	83.65	1.87
52	40	324_ctxm32_marko	17JNE	28.28	84	1.84
52	41	324_ctxm32_marko	17JNE	26.67	84.06	1.86
52	48	371_ISAba3-Acineto	17JNI	12.12	76.28	1.84
52	49	371_ISAba3-Acineto	17JNI	11.91	76.48	1.85
52	50	371_ISAba3-Acineto	17JNI	11.85	76.56	1.84
52	51	371_ISAba3-Acineto	17JNE	15.29	76.62	1.8
52	52	371_ISAba3-Acineto	17JNE	15.59	76.5	1.82
52	53	371_ISAba3-Acineto	17JNE	15.63	76.46	1.8
52	60	372_ISEfm1-Entero	17JNI	18.04	76.06	1.96
52	61	372_ISEfm1-Entero	17JNI	18.17	76.22	1.98
52	62	372_ISEfm1-Entero	17JNI	18.22	76.25	1.96
52	63	372_ISEfm1-Entero	17JNE	24.52	76.24	1.95
52	64	372_ISEfm1-Entero	17JNE	25.07	76.14	1.93
52	65	372_ISEfm1-Entero	17JNE	24.55	76.07	1.93
54	0	37_blaSHV	17JNI	21.12	84.75	1.93
54	1	37_blaSHV	17JNI	21.42	84.69	1.9
54	2	37_blaSHV	17JNI	21.38	84.68	1.89
54	3	37_blaSHV	17JNE	33.1	89.92	1.63
54	4	37_blaSHV	17JNE	32.7	89.99	1.65
54	5	37_blaSHV	17JNE	32.59	90	1.65
54	12	38_blaVEB	17JNI	22.52	74.7	1.88
54	13	38_blaVEB	17JNI	22.52	74.67	1.87
54	14	38_blaVEB	17JNI	22.77	74.62	1.89
54	15	38_blaVEB	17JNE	29.11	74.65	1.9
54	16	38_blaVEB	17JNE
54	17	38_blaVEB	17JNE
54	24	85_yceL/mdtH	17JNI	18.98	82.29	1.76
54	25	85_yceL/mdtH	17JNI	19.06	82.3	1.78
54	26	85_yceL/mdtH	17JNI	19.15	82.24	1.79
54	27	85_yceL/mdtH	17JNE
54	28	85_yceL/mdtH	17JNE
54	29	85_yceL/mdtH	17JNE
54	36	86_yceL/mdtH	17JNI	18.62	79.49	1.89
54	37	86_yceL/mdtH	17JNI	18.57	79.48	1.89
54	38	86_yceL/mdtH	17JNI	18.54	79.39	1.89
54	39	86_yceL/mdtH	17JNE	29.49	80.92	1.83
54	40	86_yceL/mdtH	17JNE	34.34	88.44	1.72
54	41	86_yceL/mdtH	17JNE	34.87	87.97	1.65
54	48	39_bla1	17JNI
54	49	39_bla1	17JNI	29.46	75.46	1.9
54	50	39_bla1	17JNI
54	51	39_bla1	17JNE
54	52	39_bla1	17JNE
54	53	39_bla1	17JNE
54	60	40_blaOKP	17JNI	23.83	85.96	1.68
54	61	40_blaOKP	17JNI	23.78	86.26	1.65
54	62	40_blaOKP	17JNI	23.66	86.07	1.71
54	63	40_blaOKP	17JNE
54	64	40_blaOKP	17JNE
54	65	40_blaOKP	17JNE
55	0	87_yidY/mdtL	17JNI	19.76	82.18	1.86
55	1	87_yidY/mdtL	17JNI	19.88	82.15	1.86
55	2	87_yidY/mdtL	17JNI	20.02	82.13	1.87
55	3	87_yidY/mdtL	17JNE	28.2	88.4	1.88
55	4	87_yidY/mdtL	17JNE	28.12	87.97	1.9
55	5	87_yidY/mdtL	17JNE	28.06	87.15	1.89
55	12	88_yidY/mdtL	17JNI	18.59	79.81	1.83
55	13	88_yidY/mdtL	17JNI	18.66	79.83	1.83
55	14	88_yidY/mdtL	17JNI	18.66	79.76	1.83
55	15	88_yidY/mdtL	17JNE
55	16	88_yidY/mdtL	17JNE	29.17	79.52	1.85
55	17	88_yidY/mdtL	17JNE
55	24	41_blaROB	17JNI	29.35	87.46	1.82
55	25	41_blaROB	17JNI	31.55	87.61	1.92
55	26	41_blaROB	17JNI	33	86.24	1.86
55	27	41_blaROB	17JNE	34.72	87.94	1.76
55	28	41_blaROB	17JNE	32.92	84.45	1.84
55	29	41_blaROB	17JNE	34.03	87.9	1.77
55	36	42_blaOXY	17JNI	23.49	80.07	1.79
55	37	42_blaOXY	17JNI	23.26	80	1.81
55	38	42_blaOXY	17JNI	23.28	79.99	1.78
55	39	42_blaOXY	17JNE
55	40	42_blaOXY	17JNE	31.81	90.15	1.56
55	41	42_blaOXY	17JNE	29.55	90.81	1.6
55	48	89_mexA	17JNI	26.79	84.45	1.71
55	49	89_mexA	17JNI	28.44	84.11	1.72
55	50	89_mexA	17JNI	27.28	85.08	1.72
55	51	89_mexA	17JNE	33.05	88.83	1.86
55	52	89_mexA	17JNE	31.32	88.83	1.91
55	53	89_mexA	17JNE	32.55	90.58	1.89
55	60	90_mexD	17JNI	34.9	79.41	1.84
55	61	90_mexD	17JNI
55	62	90_mexD	17JNI
55	63	90_mexD	17JNE
55	64	90_mexD	17JNE
55	65	90_mexD	17JNE
56	0	133_disul	17JNI	15.67	85.69	1.85
56	1	133_disul	17JNI	15.82	85.7	1.86
56	2	133_disul	17JNI	15.94	85.68	1.86
56	3	133_disul	17JNE	21	85.71	1.86
56	4	133_disul	17JNE	20.93	85.67	1.86
56	5	133_disul	17JNE	20.83	85.68	1.87
56	12	134_erm(34)	17JNI	34.27	87.23	1.88
56	13	134_erm(34)	17JNI	30.7	89.45	2.04
56	14	134_erm(34)	17JNI	31.91	89.7	1.99
56	15	134_erm(34)	17JNE	30.92	90.33	1.88
56	16	134_erm(34)	17JNE	29.41	89.6	1.92
56	17	134_erm(34)	17JNE	32.12	89.62	1.92
56	24	181_tetB	17JNI	20.69	79.38	1.8
56	25	181_tetB	17JNI	20.7	79.32	1.82
56	26	181_tetB	17JNI	20.76	79.3	1.83
56	27	181_tetB	17JNE
56	28	181_tetB	17JNE
56	29	181_tetB	17JNE
56	36	182_tetC	17JNI	20.76	75.19	1.88
56	37	182_tetC	17JNI	20.62	75.18	1.86
56	38	182_tetC	17JNI	20.59	75.18	1.84
56	39	182_tetC	17JNE
56	40	182_tetC	17JNE
56	41	182_tetC	17JNE
56	48	135_tetR	17JNI	33.35	85.67	1.92
56	49	135_tetR	17JNI	33.58	86.15	1.91
56	50	135_tetR	17JNI	33.25	86.25	1.94
56	51	135_tetR	17JNE	34.77	81.41	1.88
56	52	135_tetR	17JNE
56	53	135_tetR	17JNE	32.55	81.46	1.9
56	60	136_ermB	17JNI	15.46	74.62	2.07
56	61	136_ermB	17JNI	15.41	74.61	2.07
56	62	136_ermB	17JNI	15.38	74.68	2.07
56	63	136_ermB	17JNE
56	64	136_ermB	17JNE	27.73	74.7	1.98
56	65	136_ermB	17JNE	27.11	74.7	1.97
57	0	183_tetG	17JNI	20.81	85.84	1.78
57	1	183_tetG	17JNI	20.98	85.83	1.73
57	2	183_tetG	17JNI	20.93	85.93	1.74
57	3	183_tetG	17JNE	22.59	87.31	1.8
57	4	183_tetG	17JNE	22.24	85.28	1.82
57	5	183_tetG	17JNE	22.71	85.3	1.82
57	12	184_tetK	17JNI
57	13	184_tetK	17JNI
57	14	184_tetK	17JNI
57	15	184_tetK	17JNE
57	16	184_tetK	17JNE
57	17	184_tetK	17JNE
57	24	137_ermT	17JNI	22.19	72.44	1.93
57	25	137_ermT	17JNI	22	72.42	1.92
57	26	137_ermT	17JNI	22.04	72.41	1.93
57	27	137_ermT	17JNE
57	28	137_ermT	17JNE
57	29	137_ermT	17JNE
57	36	138_msrC	17JNI	20.5	76.24	1.94
57	37	138_msrC	17JNI	20.51	76.32	1.95
57	38	138_msrC	17JNI	20.64	76.31	1.94
57	39	138_msrC	17JNE
57	40	138_msrC	17JNE
57	41	138_msrC	17JNE
57	48	185_tetQ	17JNI	23.2	76.23	1.96
57	49	185_tetQ	17JNI	23.1	76.31	1.97
57	50	185_tetQ	17JNI	23.31	76.37	1.97
57	51	185_tetQ	17JNE
57	52	185_tetQ	17JNE
57	53	185_tetQ	17JNE	28.64	75.54	1.91
57	60	186_tetM	17JNI	16.21	75.19	1.91
57	61	186_tetM	17JNI	16.18	75.19	1.91
57	62	186_tetM	17JNI	16.17	75.26	1.93
57	63	186_tetM	17JNE	27.42	75.43	1.9
57	64	186_tetM	17JNE	29.98	75.21	1.89
57	65	186_tetM	17JNE	28.19	75.22	1.89
58	0	229_pica	17JNI	25.28	88.89	2.01
58	1	229_pica	17JNI	25.06	88.92	1.91
58	2	229_pica	17JNI	25.91	88.53	1.95
58	3	229_pica	17JNE	25.91	89.42	1.91
58	4	229_pica	17JNE	25.61	89.78	1.94
58	5	229_pica	17JNE	25.1	89.4	1.89
58	12	230_mtrD	17JNI
58	13	230_mtrD	17JNI
58	14	230_mtrD	17JNI
58	15	230_mtrD	17JNE
58	16	230_mtrD	17JNE
58	17	230_mtrD	17JNE
58	24	277_cfr	17JNI
58	25	277_cfr	17JNI
58	26	277_cfr	17JNI
58	27	277_cfr	17JNE
58	28	277_cfr	17JNE
58	29	277_cfr	17JNE
58	36	278_lnuC	17JNI	27.14	88.49	1.88
58	37	278_lnuC	17JNI	27	88.59	1.89
58	38	278_lnuC	17JNI	26.79	88.48	1.88
58	39	278_lnuC	17JNE	33.28	87.73	1.79
58	40	278_lnuC	17JNE	34.95	89.7	1.76
58	41	278_lnuC	17JNE	34.61	89.8	1.78
58	48	231_mtrE	17JNI
58	49	231_mtrE	17JNI
58	50	231_mtrE	17JNI
58	51	231_mtrE	17JNE
58	52	231_mtrE	17JNE
58	53	231_mtrE	17JNE
58	60	232_mtrD	17JNI	28.31	89.07	1.94
58	61	232_mtrD	17JNI	29.23	87.68	2
58	62	232_mtrD	17JNI	28.41	89	1.98
58	63	232_mtrD	17JNE	28.1	88.66	1.95
58	64	232_mtrD	17JNE	29.51	88.51	1.97
58	65	232_mtrD	17JNE	28.46	88.29	1.95
59	0	279_fabK	17JNI	29.9	87.1	1.99
59	1	279_fabK	17JNI	30.17	86.63	2.08
59	2	279_fabK	17JNI	29.15	77.61	2.01
59	3	279_fabK	17JNE	29.03	90.04	1.97
59	4	279_fabK	17JNE	30.06	83.42	1.93
59	5	279_fabK	17JNE	29.24	83.47	1.96
59	12	280_sulA/folP	17JNI	28.58	80.39	1.87
59	13	280_sulA/folP	17JNI	26.99	80.9	1.91
59	14	280_sulA/folP	17JNI	27.48	80.93	1.9
59	15	280_sulA/folP	17JNE
59	16	280_sulA/folP	17JNE
59	17	280_sulA/folP	17JNE
59	24	233_mtrD	17JNI	25.58	88.62	1.88
59	25	233_mtrD	17JNI	25.55	88.47	1.9
59	26	233_mtrD	17JNI	25.87	88.68	1.87
59	27	233_mtrD	17JNE	27.83	89.96	1.86
59	28	233_mtrD	17JNE	27.99	85.87	1.87
59	29	233_mtrD	17JNE	27.97	89.45	1.87
59	36	234_oprD	17JNI	22.11	88.84	1.9
59	37	234_oprD	17JNI	21.24	89.13	1.95
59	38	234_oprD	17JNI	21.42	89.13	1.92
59	39	234_oprD	17JNE	22.26	87.5	1.87
59	40	234_oprD	17JNE	22.62	87.25	1.87
59	41	234_oprD	17JNE	22.27	87.59	1.87
59	48	281_sulA/folP	17JNI	27.03	80.44	1.9
59	49	281_sulA/folP	17JNI	27.97	80.31	1.87
59	50	281_sulA/folP	17JNI	28.37	79.59	1.87
59	51	281_sulA/folP	17JNE
59	52	281_sulA/folP	17JNE
59	53	281_sulA/folP	17JNE
59	60	282_sulA/folP	17JNI	28.19	83.04	1.89
59	61	282_sulA/folP	17JNI	28.46	83.43	1.85
59	62	282_sulA/folP	17JNI	27.78	83.22	1.89
59	63	282_sulA/folP	17JNE
59	64	282_sulA/folP	17JNE
59	65	282_sulA/folP	17JNE	34.28	80.93	1.86
60	0	325_shv34-marko	17JNI	20.64	88.65	1.83
60	1	325_shv34-marko	17JNI	20.94	88.53	1.84
60	2	325_shv34-marko	17JNI	20.9	88.51	1.82
60	3	325_shv34-marko	17JNE
60	4	325_shv34-marko	17JNE
60	5	325_shv34-marko	17JNE
60	12	326_ctx-m-marko	17JNI	21.73	83.16	1.89
60	13	326_ctx-m-marko	17JNI	21.76	83.11	1.89
60	14	326_ctx-m-marko	17JNI	22.04	83.04	1.88
60	15	326_ctx-m-marko	17JNE
60	16	326_ctx-m-marko	17JNE
60	17	326_ctx-m-marko	17JNE
60	24	373_mdtF	17JNI	18.42	79.71	1.86
60	25	373_mdtF	17JNI	18.47	79.67	1.85
60	26	373_mdtF	17JNI	18.5	79.68	1.87
60	27	373_mdtF	17JNE	33.04	86.7	1.82
60	28	373_mdtF	17JNE	30.59	85.51	1.88
60	29	373_mdtF	17JNE	34.02	89.45	1.79
60	36	374_mexB	17JNI	26.8	90.33	1.86
60	37	374_mexB	17JNI	27.01	90.4	1.83
60	38	374_mexB	17JNI	28.07	90.19	1.85
60	39	374_mexB	17JNE	29.75	90.88	1.86
60	40	374_mexB	17JNE	30.37	87.23	1.89
60	41	374_mexB	17JNE	29.12	88.83	1.86
60	48	327_imp-marko	17JNI	27.75	77.04	1.91
60	49	327_imp-marko	17JNI	29.49	74.9	1.85
60	50	327_imp-marko	17JNI	28.97	77.18	1.89
60	51	327_imp-marko	17JNE	28.04	78.77	1.87
60	52	327_imp-marko	17JNE	27.75	78.74	1.89
60	53	327_imp-marko	17JNE	31.08	77.3	1.87
60	60	328_qnrB-bob_redesign	17JNI	20.62	81.23	1.81
60	61	328_qnrB-bob_redesign	17JNI	20.52	81.21	1.8
60	62	328_qnrB-bob_redesign	17JNI	20.55	81.27	1.81
60	63	328_qnrB-bob_redesign	17JNE	28.76	85.68	1.87
60	64	328_qnrB-bob_redesign	17JNE	28.82	85.57	1.87
60	65	328_qnrB-bob_redesign	17JNE	29.95	85.52	1.91
61	0	375_cmlA5	17JNI
61	1	375_cmlA5	17JNI
61	2	375_cmlA5	17JNI
61	3	375_cmlA5	17JNE
61	4	375_cmlA5	17JNE
61	5	375_cmlA5	17JNE
61	12	376_IS1111	17JNI	24.86	89.18	1.78
61	13	376_IS1111	17JNI	24.55	89.62	1.8
61	14	376_IS1111	17JNI	25.62	88.79	1.81
61	15	376_IS1111	17JNE	27.24	89.57	1.79
61	16	376_IS1111	17JNE	27.2	89.17	1.78
61	17	376_IS1111	17JNE	27.3	89.21	1.82
61	24	329_tetM-RT-marko	17JNI	15.6	74.75	1.92
61	25	329_tetM-RT-marko	17JNI	15.7	74.72	1.93
61	26	329_tetM-RT-marko	17JNI	15.7	74.74	1.94
61	27	329_tetM-RT-marko	17JNE	26.08	74.9	1.91
61	28	329_tetM-RT-marko	17JNE	27.93	74.89	1.91
61	29	329_tetM-RT-marko	17JNE
[truncated: 2,610 more rows]
